# Supplementary material for: Discovery of Two Structurally Distinct Classes of Inhibitors Targeting the Nuclease MUS81 and Enhancing Efficacy of Chemotherapy in Cancer Cells
Source: J Med Chem. 2026 Feb 25;69(5):5350–69. doi: 10.1021/acs.jmedchem.5c02096 (PMC12990037; doi:10.1021/acs.jmedchem.5c02096)
Supplement: Supplementary file 2 [file jm5c02096_si_002.csv]

Compound_ID	SMILES	In vitro IC50 interval (µM)	Cell based IC50 interval (µM)
1	CCC1=NN2C(N=NC(C3=NC(C=CC=C4)=C4N3)=C2N)=C1C5=CC=C(F)C=C5	5-10	>25
2	O=C1NC(N(C(NC(C2=NOC(C3=CC=CC=C3)=C2)=O)=C4)N=C4C5=CC=CO5)=NC(C)=C1	<1	5-25
3	NC1=C(C2=NC(C=CC=C3)=C3N2)N=NC4=CC=NN41	>20	N.A.
4	FC(C=C1)=CC=C1C2=C(N=NC(C3=NC(C=CC=C4)=C4N3)=C5N)N5N=C2	>20	N.A.
5	NC1=C(C2=NC(C=CC=C3)=C3N2)N=NC4=CC(CC)=NN41	10-20	N.A.
6	NC1=C(C2=NC(C=CC=C3)=C3N2)N=NC4=C(C5=CC=C(C(F)(F)F)C=C5)C(CC)=NN41	1-5	>25
7	NC1=C(C2=NC(C=CC=C3)=C3N2)N=NC4=C(C5=CC=C(OC)C=C5)C(CC)=NN41	>20	>25
8	NC1=C(C2=NC(C=CC=C3)=C3N2)N=NC4=C(C5=CC=C(S(C)(=O)=O)C=C5)C(CC)=NN41	>20	5-25
9	NC1=C(C2=NC(C=CC=C3)=C3N2)N=NC4=C(C5=CC=C(N6CCOCC6)C=C5)C(CC)=NN41	>5	>25
10	NC1=C(C2=NC(C=CC=C3)=C3N2)N=NC4=C(C5CCCCC5)C(CC)=NN41	10-20	>25
11	NC1=C(C2=NC(C=CC=C3)=C3N2)N=NC4=C(C5=CC=C(F)C=C5)C(C(C)C)=NN41	10-20	N.A.
12	NC1=C(C2=NC(C=CC=C3)=C3N2)N=NC4=CC(C5=C(C=CC=C6)C6=CC=C5)=NN41	1-5	>25
13	NC1=C(C2=NC(C=CC=C3)=C3N2)N=NC4=CC(C5=CC=CC=C5OC6=CC=CC=C6)=NN41	5-10	>25
14	NC1=C(C2=NC(C=CC=C3)=C3N2)N=NC4=CC(C5=CC=C6C(C=CC=C6)=C5)=NN41	1-5	>25
15	NC1=C(C2=NC(C=CC=C3)=C3N2)N=NC4=CC(C5=CC=CC=C5)=NN41	10-20	>25
16	CCC1=NN2C(N=NC(C3=NC4=C(C=CC=C4)N3)=C2)=C1C5=CC=C(F)C=C5	>10	5-25
17	CC1=C(C2=NC(C=CC=C3)=C3N2)N=NC4=C(C5=CC=C(F)C=C5)C(CC)=NN41	>20	>25
18	OC1=C(C2=NC(C=CC=C3)=C3N2)N=NC4=C(C5=CC=C(F)C=C5)C(CC)=NN41	<1	<5
19	CCC1=NN2C(N=NC(C#N)=C2N)=C1C3=CC=C(F)C=C3	>20	N.A.
20	OC1=C(C2=NC=CC=N2)N=NC3=C(C4=CC=C(F)C=C4)C(CC)=NN31	>20	5-25
21	CCC1=NN2C(N=NC(C(N)=O)=C2N)=C1C3=CC=C(F)C=C3	>20	N.A.
22	NC1=C(C2=NC(C=CC=C3)=C3N2CC4=CC=CC=C4)N=NC5=C(C6=CC=C(F)C=C6)C(CC)=NN51	1-5	>25
23	OC1=C(C2=NC(C=CC=C3)=C3N2CCN(C)C)N=NC4=C(C5=CC=C(F)C=C5)C(CC)=NN41	>10	5-25
24	OC1=C(C2=NC(C=CC=C3)=C3N2CCN4CCOCC4)N=NC5=C(C6=CC=C(F)C=C6)C(CC)=NN51	>10	5-25
25	CN1C=CN=C1C2=C(N3N=C(C(C4=CC=C(C=C4)F)=C3N=N2)CC)O	>20	>25
26	OC1=C(C2=NC(CCNC3)=C3N2)N=NC4=C(C5=CC=C(F)C=C5)C(CC)=NN41	>20	N.A.
27	NC1=C(C2=NC=CN2)N=NC3=C(C4=CC=C(F)C=C4)C(CC)=NN31	5-10	>25
28	OC1=C(C2=NC(C=CC=C3)=C3N2)C=NC4=C(C5=CC=C(F)C=C5)C(CC)=NN41	>20	>25
29	O=C1NC(N(C(NC(C2=NOC(C3=CC=CC=C3)=C2)=O)=C4)N=C4C5=CC=CS5)=NC(C)=C1	1-5	5-25
30	O=C1NC(N(C(NC(C2=NOC(C3CCCCC3)=C2)=O)=C4)N=C4C5=CC=CO5)=NC(C)=C1	5-10	<5
31	O=C1NC(N(C(NC(C2=NOC(C3=CC=CC=C3)=C2)=O)=C4)N=C4C5=C(C)C=CO5)=NC(C)=C1	1-5	5-25
32	O=C1NC(N(C(NC(C2=NOC(C3=CC=CC=C3)=C2)=O)=C4)N=C4C5=CC=CC=C5)=NC(C)=C1	<1	<1
33	O=C1NC(N(C(NC(C2=NOC(C3=CC=CC=C3)=C2)=O)=C4)N=C4CC5=CC=CC=C5)=NC(C)=C1	1-5	<5
34	O=C1NC(N(C(NC(C2=NOC(C3=CC=CC=C3)=C2)=O)=C4)N=C4C5CCCCC5)=NC(C)=C1	>10	<5
35	O=C1NC(N(C(NC(C2=NOC(C3=CC=CC=C3)=C2)=O)=C4C)N=C4C5=CC=CC=C5)=NC(C)=C1	>10	<5
36	O=C1NC(N(C(NC(C2=NOC(C)=C2)=O)=C3)N=C3C4=CC=CC=C4)=NC(C)=C1	5-10	<5
37	O=C1NC(N(C(NC(C2=NOC(C3CCCCC3)=C2)=O)=C4)N=C4C5=CC=CC=C5)=NC(C)=C1	>10	5-25
38	O=C1NC(N(C(NC(C2=NOC(C3=C(Br)C=CC=C3)=C2)=O)=C4)N=C4C5=CC=CC=C5)=NC(C)=C1	>10	<5
39	O=C1NC(N(C(NC(C2=NOC(C3=CC=C(OC(F)(F)F)C=C3)=C2)=O)=C4)N=C4C5=CC=CC=C5)=NC(C)=C1	5-10	5-25
40	O=C1NC(N(C(NC(C2=NOC(C3=CC=C(OC)C=C3)=C2)=O)=C4)N=C4C5=CC=CC=C5)=NC(C)=C1	>10	5-25
41	O=C1NC(N(C(NC(C2=CC(C3=CC=CC=C3)=NO2)=O)=C4)N=C4C5=CC=CC=C5)=NC(C)=C1	1-5	<5
42	O=C1NC(N(C(NC(C2=CSC(C3=CC=CC=C3)=N2)=O)=C4)N=C4C5=CC=CC=C5)=NC(C)=C1	5-10	<5
43	O=C1NC(N(C(NC(C2=NSC(C3=CC=CC=C3)=C2)=O)=C4)N=C4C5=CC=CC=C5)=NC(C)=C1	<1	<5
44	O=C1NC(N(C(NC(CC2=NOC(C3=CC=CC=C3)=C2)=O)=C4)N=C4C5=CC=CC=C5)=NC(C)=C1	>10	5-25
45	O=C1NC(N(C(N(C)C(C2=NOC(C3=CC=CC=C3)=C2)=O)=C4)N=C4C5=CC=CC=C5)=NC(C)=C1	>20	>25
46	O=C(C1=NOC(C2=CC=CC=C2)=C1)NC3=CC(C4=CC=CC=C4)=NN3C	>10	>25
47	O=C(C1=NOC(C2=CC=CC=C2)=C1)NC3=CC(C4=CC=CC=C4)=NN3C5=CC=CC=C5	>10	N.A.
48	O=C(C1=NOC(C2=CC=CC=C2)=C1)NC3=CC(C4=CC=CC=C4)=NN3C5=NC=CC=N5	>10	5-25
49	O=C(C1=NOC(C2=CC=CC=C2)=C1)NC3=CC(C4=CC=CC=C4)=NN3C5=NC(C)=CC(OC)=N5	>10	5-25
50	O=C(C1=NOC(C2=CC=CC=C2)=C1)NC3=CC(C4=CC=CC=C4)=NN3C(N5)=NC(C(F)(F)F)=CC5=O	5-10	<5
51	O=C(C1=NOC(C2=CC=CC=C2)=C1)NC3=CC(C4=CC=CC=C4)=NN3C(N5)=NC(COC)=CC5=O	>10	N.A.
52	O=C(C1=NOC(C2=CC=CC=C2)=C1)NC3=CC(C4=CC=CC=C4)=NN3C(N5)=NC(C)=C(C)C5=O	5-10	<5
53	O=C(C1=NOC(C2=CC=CC=C2)=C1)NC3=CC(C4=CC=CC=C4)=NN3C(N5C)=NC(C)=CC5=O	10-20	5-25
54	O=C(C1=NOC(C2=CC=CC=C2)=C1)NC3=CC(C4=CC=CC=C4)=NN3C5=CC=CC(O)=N5	5-10	5-25
55	O=C(C1=NOC(C2=CC=CC=C2)=C1)NC3=CC(C4=CC=CC=C4)=NN3C(N5)=NC(CC)=CC5=O	<1	<5
56	NC1=C(C2=NC(C=CC=C3)=C3N2)N=NC4=CC(C5=CC(Br)=CC=C5)=NN41	5-10	5-25
57	NC1=C(C2=NC(C=CC=C3)=C3N2)N=NC4=CC(C5CCCCC5)=NN41	>20	N.A.
58	NC1=C(C2=NC(C=CC=C3)=C3N2)N=NC4=CC(C(C)C)=NN41	>20	N.A.
59	NC1=C(C2=NC(C=CC=C3)=C3N2)N=NC4=CC(C(C)(C)C)=NN41	>20	N.A.
60	NC1=C(C2=NC(C=CC=C3)=C3N2)N=NC4=CC(CO)=NN41	>20	N.A.
61	NC1=C(C2=NC(C=CC=C3)=C3N2)N=NC4=CC(C5=C(O)C=CC=C5)=NN41	10-20	>25
62	NC1=C(C2=NC(C=CC=C3)=C3N2)N=NC4=CC(C5=C(OC)C=C(C=CC=C6)C6=C5)=NN41	1-5	>25
63	NC1=C(C2=NC(C=CC=C3)=C3N2)N=NC4=CC(C5=CC=CC(C6=CC=CC=C6)=C5)=NN41	>20	N.A.
64	NC1=C(C2=NC(C=CC=C3)=C3N2)N=NC4=CC(C5=CC=C6C(C=CC=C6)=C5OC)=NN41	>10	N.A.
65	NC1=C(C2=NC(C=CC=C3)=C3N2)N=NC4=CC(C5=CC(OC)=CC6=C5C=CC=C6)=NN41	1-5	>25
66	NC1=C(C2=NC(C=CC=C3)=C3N2)N=NC4=CC(C5=NC=CN5CC6=CC=CC=C6)=NN41	10-20	>25
67	NC1=C(C2=NC(C=CC=C3)=C3N2)N=NC4=CC(C5=NC=CN5)=NN41	>10	N.A.
68	NC1=C(C2=NC(C=CC=C3)=C3N2)N=NC4=CC(C5=C(Cl)C=CC=C5)=NN41	10-20	N.A.
69	NC1=C(C2=NC(C=CC=C3)=C3N2)N=NC4=CC(C5=C(OC)C=CC=C5)=NN41	1-5	>25
70	NC1=C(C2=NC(C=CC=C3)=C3N2CC4=CC=CC=C4)N=NC5=CC(CC)=NN51	>20	N.A.
71	NC1=C(C2=NC(C=CC=C3)=C3N2)N=NC4=C(C5=CC(C6=CC=CC=C6)=CC=C5)C(CC)=NN41	5-10	>25
72	NC1=C(C2=NC=CN2CC3=CC=CC=C3)N=NC4=C(C5=CC=C(F)C=C5)C(CC)=NN41	>5	>25
73	NC1=C(C2=NC(C=CC=C3)=C3N2)N=NC4=C(C5=CC(C(F)(F)F)=CC=C5)C(CC)=NN41	5-10	5-25
74	NC1=C(C2=NC(C=CC=C3)=C3N2)N=NC4=C(C5=CC(OCO6)=C6C=C5)C(CC)=NN41	>20	>25
75	NC1=C(C2=NC(C=CC=C3)=C3N2)N=NC4=C(C5=CC(C(OC)=O)=CC=C5)C(CC)=NN41	1-5	5-25
76	NC1=C(C2=NC(C=CC=C3)=C3N2)N=NC4=C(C5=CC=C(S(N6CCCCC6)(=O)=O)C=C5)C(CC)=NN41	>5	5-25
77	NC1=C(C2=NC(C=CC=C3)=C3N2)N=NC4=C(C5=CC(OC(F)(F)F)=CC=C5)C(CC)=NN41	1-5	>25
78	NC1=C(C2=NC(C=CC=C3)=C3N2)N=NC4=C(C5=C(C=CC=C6)C6=CC=C5)C(CC)=NN41	1-5	>25
79	OC1=C(C2=NC(C=CC=C3)=C3N2)N=NC4=CC(C5=CC=C6C(C=CC=C6)=C5)=NN41	5-10	>25
80	OC1=C(C2=NC(C=CC=C3)=C3N2)N=NC4=CC(C5=CC(C=CC=C6)=C6C=C5OC)=NN41	1-5	>25
81	OC1=C(C2=NC(C=CC=C3)=C3N2)N=NC4=CC(CC)=NN41	>10	N.A.
82	OC1=C(C2=NC(C=CC=C3)=C3N2)N=NC4=CC(C5=C(OC)C=CC=C5)=NN41	5-10	5-25
83	OC1=C(C2=NC(C=CC=C3)=C3N2)N=NC4=CC(C5=C(OC6=CC=CC=C6)C=CC=C5)=NN41	1-5	<5
84	OC1=C(C2=NC(C=CC=C3)=C3N2)N=NC4=CC(C5=CC=CC=C5N(C)C)=NN41	<1	5-25
85	OC1=C(C2=NC(C=CC=C3)=C3N2)N=NC4=CC(CC5=C(OC)C=CC=C5)=NN41	1-5	>25
86	OC1=C(C2=NC=CN2)N=NC3=CC(C4=C(OC)C=CC=C4)=NN31	>40	>25
87	OC1=C(C2=NC(C=CC=C3)=C3N2)N=NC4=CC(CC(OC)C5=CC=CC=C5)=NN41	5-10	5-25
88	OC1=C(C2=NC(C=CC=C3)=C3N2)N=NC4=CC(CC5=CC=CC=C5)=NN41	1-5	5-25
89	OC1=C(C2=NC(C=CC=C3)=C3N2)N=NC4=CC(CC5OCC(C=CC=C6)=C6C5)=NN41	1-5	5-25
90	OC1=C(C2=NC(C=CC=C3)=C3N2CC4=CC=CC=C4)N=NC5=C(C6=CC=C(S(=O)(C)=O)C=C6)C=NN51	1-5	5-25
91	OC1=C(C2=NC(C=CC=C3)=C3N2)N=NC4=C(C5=CC=C(S(=O)(C)=O)C=C5)C=NN41	5-10	>25
92	OC1=C(C2=NC(C=CC=C3)=C3N2CC4=CC=CC=C4)N=NC5=C(C6=CC=C([N+]([O-])=O)C=C6)C=NN51	1-5	5-25
93	OC1=C(C2=NC(C=CC=C3)=C3N2CC4=CC=CC=C4)N=NC5=C(C6=CC=C(C(F)(F)F)C=C6)C(CC)=NN51	10-20	5-25
94	OC1=C(C2=NC(C=C(C)C(C)=C3)=C3N2)N=NC4=C(C5=CC=C(F)C=C5)C(CC)=NN41	1-5	<5
95	OC1=C(C2=NC=CN2)N=NC3=C(C4=CC=C(F)C=C4)C(CC)=NN31	>10	N.A.
96	OC1=C(C2=NC(C=CC=C3)=C3N2)N=NC4=C(C5=CC=C(OC)C=C5)C(CC)=NN41	1-5	5-25
97	OC1=C(C2=NC(C=CC=C3)=C3N2)N=NC4=C(C5=CC=C(N(C)C)C=C5)C(CC)=NN41	1-5	<5
98	NC1=C(C2=NC(C=CC=C3)=C3N2)N=NC4=C(C5=CC(C(O)=O)=CC=C5)C(CC)=NN41	1-5	N.A .
99	OC1=C(C2=NC(C=CC=C3)=C3N2CC4=CC=CC=C4)N=NC5=C(C6=CC=C(OC)C=C6)C(CC)=NN51	1-5	5-25
100	OC1=C(C2=NC(C=CC(N3CCOCC3)=C4)=C4N2)N=NC5=C(C6=CC=C(F)C=C6)C(CC)=NN51	1-5	5-25
101	OC1=C(C2=NC(C=CC(N3CCN(C)CC3)=C4)=C4N2)N=NC5=C(C6=CC=C(F)C=C6)C(CC)=NN51	>20	N.A.
102	OC1=C(C2=NC(C=CC(CCC(OC)=O)=C3)=C3N2)N=NC4=C(C5=CC=C(F)C=C5)C(CC)=NN41	1-5	<5
103	OC1=C(C2=NC(C=CC(CCC(O)=O)=C3)=C3N2)N=NC4=C(C5=CC=C(F)C=C5)C(CC)=NN41	>20	N.A.
104	OC1=C(C2=NC(CCN(C(OC(C)(C)C)=O)C3)=C3N2)N=NC4=C(C5=CC=C(F)C=C5)C(CC)=NN41	1-5	<5
105	FC(C=C1)=CC=C1C2=C(N=N3)N(C(O)=C3C4=NC=CN4CC5=CC=CC=C5)N=C2CC	10-20	>25
106	OC1=C(C2=NC(C=CC=C3)=C3N2)N=NC4=C(C5=CC=C(F)C=C5)C(CC6=CC=CC=C6OC)=NN41	1-5	5-25
107	O=C1N2C(N(C)C=C1C3=NC(C=CC=C4)=C4N3)=C(C5=CC=C(F)C=C5)C(CC)=N2	10-20	>25
108	OC1=C(C2=NC(C=CC=C3)=C3N2)N=NC4=C(C5CCOCC5)C(CC)=NN41	>20	>25
109	OC1=C(C2=NC(C=CC=C3)=C3N2)N=NC4=C(CC5=CC=CC=C5)C(CC)=NN41	<1	<5
110	OC1=C(C2=NC(C=CC=C3)=C3N2)N=NC4=C(CC5CCCCC5)C(CC)=NN41	<1	<5
111	OC1=C(C2=NC(C=CC=C3)=C3N2)N=NC4=C(CC5=CC=CC=C5Cl)C(CC)=NN41	<1	5-25
112	OC1=C(C2=NC(C=CC=C3)=C3N2)N=NC4=C(CC5=CC=CN=C5)C(CC)=NN41	>20	N.A.
113	OC1=C(C2=NC(C=CC=C3)=C3N2)N=NC4=C(CC5=CC=CC=C5OC)C(CC)=NN41	<1	<5
114	OC1=C(C2=NC(C=CC=C3)=C3N2)N=NC4=C(CC5=CC=C(F)C=C5)C(CC)=NN41	<1	<5
115	OC1=C(C2=NC(C=CC=C3)=C3N2)N=NC4=C(C5CCN(C)CC5)C(CC)=NN41	>20	N.A.
116	OC1=C(C2=NC(C=CC=C3)=C3N2)N=NC4=C(CC5=CN(C(C)(C)C)N=C5)C(CC)=NN41	>20	N.A.
117	CCC1=NN2C(N=CC(C3=CC=C(F)C=C3)=C2N)=C1C4=CC=C(F)C=C4	>20	N.A.
118	O=C1NC(N(C(NC(C2=NOC(C3=CC(C(C)(C)C)=CC=C3)=C2)=O)=C4)N=C4C5=CC=CC=C5)=NC(C)=C1	5-10	<5
119	O=C1NC(N(C(NC(C2=NOC(C3=CC=CC=C3)C2)=O)=C4)N=C4C5=CC=CC=C5)=NC(C)=C1	>10	<5
120	O=C1NC(N(C(NC(C2=CC=CC(OC)=C2OC)=O)=C3)N=C3C4=CC=CC=C4)=NC(C)=C1	>10	N.A.
121	O=C1NC(N(C(NC(C2=CC=C(C3=CC=CC=C3)C=C2)=O)=C4)N=C4C5=CC=CC=C5)=NC(C)=C1	>10	N.A.
122	O=C1NC(N(C(NC(C2=CC=CC(C3=CC=CC=C3)=C2)=O)=C4)N=C4C5=CC=CC=C5)=NC(C)=C1	>10	<5
123	O=C1NC(N(C(NC(C2=CC=CC=C2C3=CC=CC=C3)=O)=C4)N=C4C5=CC=CC=C5)=NC(C)=C1	>10	N.A.
124	O=C1NC(N(C(NC(C2=NOC(C)=C2)=O)=C3)N=C3C4=CC=CO4)=NC(C)=C1	>10	5-25
125	O=C1NC(N(C(NC(C2=NOC(C(C)C)=C2)=O)=C3)N=C3C4=CC=CO4)=NC(C)=C1	>10	N.A.
126	O=C1NC(N(C(NC(C2=NOC(C(C)(C)C)=C2)=O)=C3)N=C3C4=CC=CO4)=NC(C)=C1	>10	>25
127	O=C1NC(N(C(NC(C2=CC=CC(OC)=C2OC)=O)=C3)N=C3C4=CC=CO4)=NC(C)=C1	>10	>25
128	O=C1NC(N(C(NC(C2=NSC(C3=CC=CC=C3)=C2)=O)=C4)N=C4C5=CC=CO5)=NC(C)=C1	<1	5-25
129	O=C1NC(N(C(NC(C2=NOC(C3=CC=CC=C3)=C2)=O)=C4)N=C4C5=CC=C(C#N)C=C5)=NC(C)=C1	1-5	5-25
130	O=C1NC(N(C(NC(C2=NOC(C3=CC=CC=C3)=C2)=O)=C4)N=C4C5=CC=C(C(F)(F)F)C=C5)=NC(C)=C1	>10	N.A.
131	O=C1NC(N(C(NC(C2=NOC(C3=CC=CC=C3)=C2)=O)=C4)N=C4C5=CC=C(C(C)(C)C)C=C5)=NC(C)=C1	1-5	<5
132	O=C1NC(N(C(NC(C2=NOC(C3=CC=CC=C3)=C2)=O)=C4)N=C4C5=CC=C(OC)C=C5)=NC(C)=C1	>10	<5
133	O=C1NC(N(C(NC(C2=NOC(C3=CC=CC=C3)=C2)=O)=C4)N=C4C5=CC=C(C)O5)=NC(C)=C1	1-5	5-25
134	O=C1NC(N(C(NC(C2=NOC(C3=CC=CC=C3)=C2)=O)=C4)N=C4CC5=CC=CS5)=NC(C)=C1	1-5	<5
135	O=C(C1=NOC(C2=CC=CC=C2)=C1)NC3=CC(C4=CC=CC=C4)=NN3C(N5)=NC(C)=C(CCOCCOCCOC)C5=O	>10	<5
136	O=C(C1=NOC(C2=CC=CC=C2)=C1)NC3=CC(C4=CC=CC=C4)=NN3C(N(C)C(N5C)=O)=CC5=O	>10	>25
137	O=C(C1=NOC(C2=CC=CC=C2)=C1)NC3=CC(C4=CC=CC=C4)=NN3C5=CC=CC(OCC6=CC=CC=C6)=N5	>10	>25
138	O=C(C1=NOC(C2=CC=CC=C2)=C1)NC3=CC(C4=CC=CO4)=NN3C(N5)=NC(C(F)(F)F)=CC5=O	>10	>25
139	CC1=CC(C(NC2=CC(C3=CC=CC=C3)=NN2C4=NC=CC=N4)=O)=NO1	>10	>25
140	O=C1NC(N(C(NC(C2=NN(C)C(C3=CC=CC=C3)=C2)=O)=C4)N=C4C5=CC=CC=C5)=NC(C)=C1	>10	N.A.
141	O=C1NC(N(C(NCC2=NOC(C3=CC=CC=C3)=C2)=C4)N=C4C5=CC=CC=C5)=NC(C)=C1	>10	<5
142	O=C1NC(N(C(NC(C2=NOC(C3=CC=CC=C3)=C2)=O)=C4)N=C4C5=CC=CC=C5)=NC(C)=C1CCO	1-5	<5
143	O=C1NC(N(C(NC(C2=NOC(C3=CC=CC=C3)=C2)=O)=C4)N=C4C5=CC=CO5)=NC(C)=C1CCO	>10	>25
