# Supplementary material for: Discovery of Two Structurally Distinct Classes of Inhibitors Targeting the Nuclease MUS81 and Enhancing Efficacy of Chemotherapy in Cancer Cells
Source: J Med Chem. 2026 Feb 25;69(5):5350–69. doi: 10.1021/acs.jmedchem.5c02096 (PMC12990037; doi:10.1021/acs.jmedchem.5c02096)
Supplement: Supplementary file 5 [file jm5c02096_si_005.pdb]

REMARK  Created by http://biophysics.cs.vt.edu/H++
ATOM      1  N   PRO A 259      27.136  17.431 -62.208 
ATOM      2  H2  PRO A 259      26.258  17.880 -61.981 
ATOM      3  H3  PRO A 259      26.943  16.501 -62.551 
ATOM      4  CD  PRO A 259      27.830  18.175 -63.276 
ATOM      5  HD2 PRO A 259      27.458  19.199 -63.326 
ATOM      6  HD3 PRO A 259      27.720  17.672 -64.238 
ATOM      7  CG  PRO A 259      29.280  18.180 -62.821 
ATOM      8  HG2 PRO A 259      29.581  19.212 -62.632 
ATOM      9  HG3 PRO A 259      29.926  17.756 -63.591 
ATOM     10  CB  PRO A 259      29.392  17.382 -61.532 
ATOM     11  HB2 PRO A 259      30.072  17.855 -60.820 
ATOM     12  HB3 PRO A 259      29.739  16.373 -61.763 
ATOM     13  CA  PRO A 259      27.965  17.306 -60.998 
ATOM     14  HA  PRO A 259      27.800  16.330 -60.541 
ATOM     15  C   PRO A 259      27.660  18.376 -59.952 
ATOM     16  O   PRO A 259      27.645  19.568 -60.252 
ATOM     17  N   LEU A 260      27.387  17.944 -58.722 
ATOM     18  H   LEU A 260      27.416  16.956 -58.509 
ATOM     19  CA  LEU A 260      27.028  18.854 -57.649 
ATOM     20  HA  LEU A 260      27.074  19.887 -57.993 
ATOM     21  CB  LEU A 260      25.582  18.567 -57.201 
ATOM     22  HB2 LEU A 260      24.923  18.722 -58.058 
ATOM     23  HB3 LEU A 260      25.521  17.515 -56.931 
ATOM     24  CG  LEU A 260      25.044  19.378 -56.019 
ATOM     25  HG  LEU A 260      25.697  19.243 -55.157 
ATOM     26  CD1 LEU A 260      24.968  20.849 -56.352 
ATOM     27 HD11 LEU A 260      24.548  21.398 -55.509 
ATOM     28 HD12 LEU A 260      25.964  21.245 -56.544 
ATOM     29 HD13 LEU A 260      24.341  21.010 -57.230 
ATOM     30  CD2 LEU A 260      23.668  18.911 -55.629 
ATOM     31 HD21 LEU A 260      23.349  19.420 -54.718 
ATOM     32 HD22 LEU A 260      22.955  19.125 -56.427 
ATOM     33 HD23 LEU A 260      23.672  17.844 -55.447 
ATOM     34  C   LEU A 260      27.964  18.703 -56.479 
ATOM     35  O   LEU A 260      28.233  17.587 -56.042 
ATOM     36  N   GLU A 261      28.452  19.824 -55.958 
ATOM     37  H   GLU A 261      28.191  20.721 -56.344 
ATOM     38  CA  GLU A 261      29.305  19.820 -54.774 
ATOM     39  HA  GLU A 261      29.344  18.824 -54.338 
ATOM     40  CB  GLU A 261      30.738  20.251 -55.123 
ATOM     41  HB2 GLU A 261      31.157  19.528 -55.824 
ATOM     42  HB3 GLU A 261      30.713  21.225 -55.613 
ATOM     43  CG  GLU A 261      31.658  20.333 -53.915 
ATOM     44  HG2 GLU A 261      31.318  21.133 -53.255 
ATOM     45  HG3 GLU A 261      31.602  19.399 -53.355 
ATOM     46  CD  GLU A 261      33.100  20.609 -54.286 
ATOM     47  OE1 GLU A 261      33.965  19.773 -53.940 
ATOM     48  OE2 GLU A 261      33.367  21.650 -54.932 
ATOM     49  C   GLU A 261      28.706  20.768 -53.735 
ATOM     50  O   GLU A 261      28.381  21.904 -54.076 
ATOM     51  N   LEU A 262      28.553  20.318 -52.483 
ATOM     52  H   LEU A 262      28.847  19.383 -52.248 
ATOM     53  CA  LEU A 262      28.011  21.153 -51.413 
ATOM     54  HA  LEU A 262      27.770  22.150 -51.785 
ATOM     55  CB  LEU A 262      26.725  20.540 -50.828 
ATOM     56  HB2 LEU A 262      26.982  19.579 -50.384 
ATOM     57  HB3 LEU A 262      26.377  21.189 -50.028 
ATOM     58  CG  LEU A 262      25.564  20.305 -51.802 
ATOM     59  HG  LEU A 262      25.930  19.712 -52.641 
ATOM     60  CD1 LEU A 262      24.434  19.496 -51.146 
ATOM     61 HD11 LEU A 262      23.656  19.285 -51.880 
ATOM     62 HD12 LEU A 262      24.824  18.557 -50.757 
ATOM     63 HD13 LEU A 262      23.999  20.066 -50.325 
ATOM     64  CD2 LEU A 262      25.038  21.610 -52.347 
ATOM     65 HD21 LEU A 262      24.174  21.419 -52.985 
ATOM     66 HD22 LEU A 262      24.751  22.254 -51.516 
ATOM     67 HD23 LEU A 262      25.802  22.110 -52.942 
ATOM     68  C   LEU A 262      29.061  21.302 -50.312 
ATOM     69  O   LEU A 262      29.365  20.332 -49.618 
ATOM     70  N   ARG A 263      29.628  22.505 -50.154 
ATOM     71  H   ARG A 263      29.347  23.278 -50.746 
ATOM     72  CA  ARG A 263      30.645  22.748 -49.128 
ATOM     73  HA  ARG A 263      31.260  21.852 -49.049 
ATOM     74  CB  ARG A 263      31.564  23.906 -49.551 
ATOM     75  HB2 ARG A 263      32.027  23.672 -50.511 
ATOM     76  HB3 ARG A 263      30.979  24.817 -49.649 
ATOM     77  CG  ARG A 263      32.640  24.114 -48.491 
ATOM     78  HG2 ARG A 263      32.242  24.372 -47.514 
ATOM     79  HG3 ARG A 263      33.328  23.274 -48.560 
ATOM     80  CD  ARG A 263      33.552  25.262 -48.910 
ATOM     81  HD2 ARG A 263      34.007  25.026 -49.874 
ATOM     82  HD3 ARG A 263      32.953  26.169 -49.014 
ATOM     83  NE  ARG A 263      34.611  25.494 -47.903 
ATOM     84  HE  ARG A 263      34.612  24.909 -47.081 
ATOM     85  CZ  ARG A 263      35.537  26.440 -48.030 
ATOM     86  NH1 ARG A 263      35.575  27.252 -49.083 
ATOM     87 HH11 ARG A 263      36.268  27.982 -49.143 
ATOM     88 HH12 ARG A 263      34.874  27.159 -49.805 
ATOM     89  NH2 ARG A 263      36.443  26.561 -47.064 
ATOM     90 HH21 ARG A 263      36.409  25.951 -46.262 
ATOM     91 HH22 ARG A 263      37.146  27.282 -47.121 
ATOM     92  C   ARG A 263      29.994  23.021 -47.760 
ATOM     93  O   ARG A 263      28.892  23.556 -47.716 
ATOM     94  N   PRO A 264      30.641  22.661 -46.628 
ATOM     95  CD  PRO A 264      31.954  22.011 -46.487 
ATOM     96  HD2 PRO A 264      32.766  22.191 -47.154 
ATOM     97  HD3 PRO A 264      31.778  20.938 -46.537 
ATOM     98  CG  PRO A 264      32.340  22.343 -45.077 
ATOM     99  HG2 PRO A 264      32.825  23.321 -45.071 
ATOM    100  HG3 PRO A 264      33.022  21.606 -44.669 
ATOM    101  CB  PRO A 264      31.070  22.435 -44.302 
ATOM    102  HB2 PRO A 264      31.168  23.112 -43.452 
ATOM    103  HB3 PRO A 264      30.792  21.440 -43.952 
ATOM    104  CA  PRO A 264      30.014  22.907 -45.309 
ATOM    105  HA  PRO A 264      29.123  22.291 -45.198 
ATOM    106  C   PRO A 264      29.646  24.365 -45.110 
ATOM    107  O   PRO A 264      30.429  25.242 -45.463 
ATOM    108  N   GLY A 265      28.439  24.614 -44.634 
ATOM    109  H   GLY A 265      27.820  23.855 -44.390 
ATOM    110  CA  GLY A 265      27.959  25.980 -44.484 
ATOM    111  HA2 GLY A 265      27.271  26.007 -43.639 
ATOM    112  HA3 GLY A 265      28.788  26.655 -44.265 
ATOM    113  C   GLY A 265      27.220  26.490 -45.713 
ATOM    114  O   GLY A 265      26.622  27.564 -45.660 
ATOM    115  N   GLU A 266      27.263  25.745 -46.841 
ATOM    116  H   GLU A 266      27.817  24.901 -46.851 
ATOM    117  CA  GLU A 266      26.540  26.086 -48.078 
ATOM    118  HA  GLU A 266      26.204  27.122 -48.029 
ATOM    119  CB  GLU A 266      27.437  25.951 -49.318 
ATOM    120  HB2 GLU A 266      27.573  24.892 -49.543 
ATOM    121  HB3 GLU A 266      26.921  26.410 -50.163 
ATOM    122  CG  GLU A 266      28.805  26.591 -49.206 
ATOM    123  HG2 GLU A 266      28.672  27.629 -48.894 
ATOM    124  HG3 GLU A 266      29.388  26.086 -48.436 
ATOM    125  CD  GLU A 266      29.598  26.578 -50.501 
ATOM    126  OE1 GLU A 266      29.314  25.715 -51.368 
ATOM    127  OE2 GLU A 266      30.512  27.426 -50.645 
ATOM    128  C   GLU A 266      25.301  25.197 -48.299 
ATOM    129  O   GLU A 266      24.701  25.262 -49.374 
ATOM    130  N   TYR A 267      24.943  24.349 -47.307 
ATOM    131  H   TYR A 267      25.487  24.347 -46.456 
ATOM    132  CA  TYR A 267      23.815  23.434 -47.361 
ATOM    133  HA  TYR A 267      23.064  23.884 -48.005 
ATOM    134  CB  TYR A 267      24.239  22.081 -47.966 
ATOM    135  HB2 TYR A 267      23.341  21.485 -48.137 
ATOM    136  HB3 TYR A 267      24.684  22.268 -48.943 
ATOM    137  CG  TYR A 267      25.200  21.271 -47.115 
ATOM    138  CD1 TYR A 267      26.572  21.414 -47.254 
ATOM    139  HD1 TYR A 267      26.951  22.131 -47.965 
ATOM    140  CE1 TYR A 267      27.458  20.647 -46.506 
ATOM    141  HE1 TYR A 267      28.520  20.756 -46.652 
ATOM    142  CZ  TYR A 267      26.975  19.703 -45.617 
ATOM    143  OH  TYR A 267      27.845  18.956 -44.861 
ATOM    144  HH  TYR A 267      28.762  19.053 -45.133 
ATOM    145  CE2 TYR A 267      25.613  19.527 -45.476 
ATOM    146  HE2 TYR A 267      25.232  18.792 -44.783 
ATOM    147  CD2 TYR A 267      24.736  20.285 -46.248 
ATOM    148  HD2 TYR A 267      23.672  20.124 -46.145 
ATOM    149  C   TYR A 267      23.197  23.220 -45.983 
ATOM    150  O   TYR A 267      23.884  23.317 -44.964 
ATOM    151  N   ARG A 268      21.906  22.892 -45.960 
ATOM    152  H   ARG A 268      21.415  22.811 -46.840 
ATOM    153  CA  ARG A 268      21.168  22.588 -44.743 
ATOM    154  HA  ARG A 268      21.834  22.624 -43.879 
ATOM    155  CB  ARG A 268      20.041  23.601 -44.532 
ATOM    156  HB2 ARG A 268      19.569  23.397 -43.569 
ATOM    157  HB3 ARG A 268      20.484  24.597 -44.479 
ATOM    158  CG  ARG A 268      18.967  23.589 -45.611 
ATOM    159  HG2 ARG A 268      19.414  23.750 -46.591 
ATOM    160  HG3 ARG A 268      18.439  22.635 -45.608 
ATOM    161  CD  ARG A 268      17.967  24.702 -45.337 
ATOM    162  HD2 ARG A 268      17.600  24.558 -44.322 
ATOM    163  HD3 ARG A 268      18.479  25.661 -45.368 
ATOM    164  NE  ARG A 268      16.860  24.738 -46.296 
ATOM    165  HE  ARG A 268      17.087  24.621 -47.275 
ATOM    166  CZ  ARG A 268      15.577  24.867 -45.956 
ATOM    167  NH1 ARG A 268      14.636  24.890 -46.891 
ATOM    168 HH11 ARG A 268      14.904  24.770 -47.859 
ATOM    169 HH12 ARG A 268      13.663  24.975 -46.642 
ATOM    170  NH2 ARG A 268      15.227  24.962 -44.677 
ATOM    171 HH21 ARG A 268      14.254  25.049 -44.428 
ATOM    172 HH22 ARG A 268      15.937  24.949 -43.962 
ATOM    173  C   ARG A 268      20.586  21.179 -44.847 
ATOM    174  O   ARG A 268      20.355  20.697 -45.958 
ATOM    175  N   VAL A 269      20.351  20.510 -43.705 
ATOM    176  H   VAL A 269      20.554  20.938 -42.814 
ATOM    177  CA  VAL A 269      19.778  19.161 -43.725 
ATOM    178  HA  VAL A 269      19.925  18.722 -44.709 
ATOM    179  CB  VAL A 269      20.478  18.196 -42.738 
ATOM    180  HB  VAL A 269      21.474  17.983 -43.129 
ATOM    181  CG1 VAL A 269      20.647  18.842 -41.372 
ATOM    182 HG11 VAL A 269      21.103  18.105 -40.715 
ATOM    183 HG12 VAL A 269      21.311  19.704 -41.427 
ATOM    184 HG13 VAL A 269      19.691  19.128 -40.937 
ATOM    185  CG2 VAL A 269      19.729  16.883 -42.615 
ATOM    186 HG21 VAL A 269      20.326  16.173 -42.041 
ATOM    187 HG22 VAL A 269      18.777  17.027 -42.103 
ATOM    188 HG23 VAL A 269      19.552  16.469 -43.608 
ATOM    189  C   VAL A 269      18.287  19.279 -43.473 
ATOM    190  O   VAL A 269      17.861  19.795 -42.438 
ATOM    191  N   LEU A 270      17.500  18.834 -44.449 
ATOM    192  H   LEU A 270      17.934  18.422 -45.258 
ATOM    193  CA  LEU A 270      16.051  18.944 -44.478 
ATOM    194  HA  LEU A 270      15.719  19.574 -43.652 
ATOM    195  CB  LEU A 270      15.714  19.648 -45.795 
ATOM    196  HB2 LEU A 270      16.250  20.600 -45.815 
ATOM    197  HB3 LEU A 270      16.136  19.039 -46.594 
ATOM    198  CG  LEU A 270      14.275  19.906 -46.133 
ATOM    199  HG  LEU A 270      13.685  18.997 -46.008 
ATOM    200  CD1 LEU A 270      13.712  20.971 -45.260 
ATOM    201 HD11 LEU A 270      12.654  21.116 -45.476 
ATOM    202 HD12 LEU A 270      13.816  20.680 -44.220 
ATOM    203 HD13 LEU A 270      14.240  21.913 -45.416 
ATOM    204  CD2 LEU A 270      14.180  20.343 -47.558 
ATOM    205 HD21 LEU A 270      13.241  20.841 -47.770 
ATOM    206 HD22 LEU A 270      14.973  21.057 -47.785 
ATOM    207 HD23 LEU A 270      14.288  19.481 -48.218 
ATOM    208  C   LEU A 270      15.311  17.591 -44.389 
ATOM    209  O   LEU A 270      15.581  16.684 -45.179 
ATOM    210  N   LEU A 271      14.361  17.468 -43.443 
ATOM    211  H   LEU A 271      14.153  18.242 -42.827 
ATOM    212  CA  LEU A 271      13.563  16.259 -43.328 
ATOM    213  HA  LEU A 271      14.213  15.390 -43.439 
ATOM    214  CB  LEU A 271      12.859  16.190 -41.966 
ATOM    215  HB2 LEU A 271      13.613  16.164 -41.178 
ATOM    216  HB3 LEU A 271      12.284  17.103 -41.834 
ATOM    217  CG  LEU A 271      11.918  14.982 -41.796 
ATOM    218  HG  LEU A 271      11.221  14.956 -42.632 
ATOM    219  CD1 LEU A 271      12.692  13.672 -41.818 
ATOM    220 HD11 LEU A 271      13.196  13.522 -42.772 
ATOM    221 HD12 LEU A 271      13.410  13.668 -41.003 
ATOM    222 HD13 LEU A 271      11.997  12.855 -41.651 
ATOM    223  CD2 LEU A 271      11.062  15.118 -40.569 
ATOM    224 HD21 LEU A 271      10.374  14.275 -40.496 
ATOM    225 HD22 LEU A 271      11.690  15.145 -39.678 
ATOM    226 HD23 LEU A 271      10.484  16.039 -40.627 
ATOM    227  C   LEU A 271      12.509  16.257 -44.428 
ATOM    228  O   LEU A 271      11.755  17.212 -44.549 
ATOM    229  N   CYS A 272      12.430  15.186 -45.206 
ATOM    230  H   CYS A 272      13.046  14.404 -45.043 
ATOM    231  CA  CYS A 272      11.412  15.056 -46.239 
ATOM    232  HA  CYS A 272      10.917  16.011 -46.413 
ATOM    233  CB  CYS A 272      12.043  14.632 -47.560 
ATOM    234  HB2 CYS A 272      12.484  13.645 -47.435 
ATOM    235  HB3 CYS A 272      11.264  14.563 -48.319 
ATOM    236  SG  CYS A 272      13.333  15.773 -48.143 
ATOM    237  HG  CYS A 272      14.161  15.594 -47.107 
ATOM    238  C   CYS A 272      10.380  14.059 -45.737 
ATOM    239  O   CYS A 272      10.730  12.927 -45.432 
ATOM    240  N   VAL A 273       9.140  14.502 -45.536 
ATOM    241  H   VAL A 273       8.917  15.457 -45.768 
ATOM    242  CA  VAL A 273       8.064  13.677 -44.999 
ATOM    243  HA  VAL A 273       8.464  12.810 -44.471 
ATOM    244  CB  VAL A 273       7.219  14.518 -44.011 
ATOM    245  HB  VAL A 273       6.823  15.387 -44.539 
ATOM    246  CG1 VAL A 273       6.028  13.736 -43.489 
ATOM    247 HG11 VAL A 273       5.576  14.253 -42.642 
ATOM    248 HG12 VAL A 273       5.273  13.659 -44.268 
ATOM    249 HG13 VAL A 273       6.332  12.737 -43.184 
ATOM    250  CG2 VAL A 273       8.068  15.062 -42.867 
ATOM    251 HG21 VAL A 273       7.433  15.593 -42.156 
ATOM    252 HG22 VAL A 273       8.581  14.253 -42.354 
ATOM    253 HG23 VAL A 273       8.809  15.767 -43.244 
ATOM    254  C   VAL A 273       7.186  13.214 -46.135 
ATOM    255  O   VAL A 273       6.670  14.064 -46.839 
ATOM    256  N   ASP A 274       6.956  11.898 -46.311 
ATOM    257  H   ASP A 274       7.397  11.219 -45.709 
ATOM    258  CA  ASP A 274       6.051  11.431 -47.374 
ATOM    259  HA  ASP A 274       6.431  11.816 -48.305 
ATOM    260  CB  ASP A 274       6.046   9.912 -47.522 
ATOM    261  HB2 ASP A 274       7.046   9.567 -47.761 
ATOM    262  HB3 ASP A 274       5.759   9.464 -46.570 
ATOM    263  CG  ASP A 274       5.101   9.421 -48.605 
ATOM    264  OD1 ASP A 274       5.331   9.750 -49.787 
ATOM    265  OD2 ASP A 274       4.116   8.725 -48.264 
ATOM    266  C   ASP A 274       4.637  11.966 -47.141 
ATOM    267  O   ASP A 274       4.221  12.097 -45.999 
ATOM    268  N   ILE A 275       3.933  12.335 -48.213 
ATOM    269  H   ILE A 275       4.346  12.236 -49.130 
ATOM    270  CA  ILE A 275       2.601  12.908 -48.102 
ATOM    271  HA  ILE A 275       2.715  13.803 -47.487 
ATOM    272  CB  ILE A 275       2.107  13.367 -49.498 
ATOM    273  HB  ILE A 275       2.991  13.576 -50.105 
ATOM    274  CG2 ILE A 275       1.316  12.318 -50.255 
ATOM    275 HG21 ILE A 275       1.972  11.486 -50.495 
ATOM    276 HG22 ILE A 275       0.479  11.962 -49.665 
ATOM    277 HG23 ILE A 275       0.942  12.754 -51.176 
ATOM    278  CG1 ILE A 275       1.364  14.715 -49.423 
ATOM    279 HG12 ILE A 275       1.969  15.444 -48.916 
ATOM    280 HG13 ILE A 275       1.242  15.071 -50.447 
ATOM    281  CD1 ILE A 275       0.013  14.728 -48.790 
ATOM    282 HD11 ILE A 275      -0.491  13.784 -48.950 
ATOM    283 HD12 ILE A 275       0.117  14.900 -47.726 
ATOM    284 HD13 ILE A 275      -0.581  15.538 -49.214 
ATOM    285  C   ILE A 275       1.616  11.963 -47.345 
ATOM    286  O   ILE A 275       0.758  12.452 -46.609 
ATOM    287  N   GLY A 276       1.806  10.647 -47.453 
ATOM    288  H   GLY A 276       2.565  10.298 -48.024 
ATOM    289  CA  GLY A 276       0.976   9.672 -46.758 
ATOM    290  HA2 GLY A 276      -0.059   9.787 -47.082 
ATOM    291  HA3 GLY A 276       1.311   8.670 -47.025 
ATOM    292  C   GLY A 276       1.041   9.819 -45.248 
ATOM    293  O   GLY A 276       0.059   9.567 -44.550 
ATOM    294  N   GLU A 277       2.181  10.287 -44.725 
ATOM    295  H   GLU A 277       2.955  10.515 -45.335 
ATOM    296  CA  GLU A 277       2.365  10.509 -43.290 
ATOM    297  HA  GLU A 277       2.073   9.594 -42.772 
ATOM    298  CB  GLU A 277       3.840  10.766 -42.975 
ATOM    299  HB2 GLU A 277       4.157  11.682 -43.465 
ATOM    300  HB3 GLU A 277       3.955  10.899 -41.901 
ATOM    301  CG  GLU A 277       4.743   9.633 -43.396 
ATOM    302  HG2 GLU A 277       4.682   9.479 -44.473 
ATOM    303  HG3 GLU A 277       5.772   9.908 -43.165 
ATOM    304  CD  GLU A 277       4.395   8.358 -42.675 
ATOM    305  OE1 GLU A 277       3.845   7.437 -43.320 
ATOM    306  OE2 GLU A 277       4.629   8.305 -41.448 
ATOM    307  C   GLU A 277       1.529  11.641 -42.714 
ATOM    308  O   GLU A 277       1.487  11.797 -41.502 
ATOM    309  N   THR A 278       0.897  12.453 -43.562 
ATOM    310  H   THR A 278       0.985  12.282 -44.553 
ATOM    311  CA  THR A 278       0.090  13.590 -43.133 
ATOM    312  HA  THR A 278       0.265  13.772 -42.072 
ATOM    313  CB  THR A 278       0.576  14.855 -43.867 
ATOM    314  HB  THR A 278       0.069  15.719 -43.439 
ATOM    315  CG2 THR A 278       2.088  15.061 -43.751 
ATOM    316 HG21 THR A 278       2.346  16.036 -44.159 
ATOM    317 HG22 THR A 278       2.385  15.030 -42.703 
ATOM    318 HG23 THR A 278       2.634  14.295 -44.303 
ATOM    319  OG1 THR A 278       0.234  14.764 -45.249 
ATOM    320  HG1 THR A 278       0.693  14.003 -45.631 
ATOM    321  C   THR A 278      -1.438  13.311 -43.287 
ATOM    322  O   THR A 278      -2.248  13.874 -42.545 
ATOM    323  N   ARG A 279      -1.817  12.406 -44.216 
ATOM    324  H   ARG A 279      -1.102  11.920 -44.738 
ATOM    325  CA  ARG A 279      -3.216  12.076 -44.506 
ATOM    326  HA  ARG A 279      -3.812  12.970 -44.319 
ATOM    327  CB  ARG A 279      -3.401  11.708 -45.997 
ATOM    328  HB2 ARG A 279      -3.091  10.672 -46.148 
ATOM    329  HB3 ARG A 279      -4.461  11.790 -46.243 
ATOM    330  CG  ARG A 279      -2.589  12.586 -46.927 
ATOM    331  HG2 ARG A 279      -2.786  13.631 -46.675 
ATOM    332  HG3 ARG A 279      -1.544  12.389 -46.764 
ATOM    333  CD  ARG A 279      -2.869  12.331 -48.374 
ATOM    334  HD2 ARG A 279      -2.009  11.817 -48.805 
ATOM    335  HD3 ARG A 279      -3.746  11.690 -48.481 
ATOM    336  NE  ARG A 279      -3.132  13.590 -49.063 
ATOM    337  HE  ARG A 279      -3.539  14.334 -48.516 
ATOM    338  CZ  ARG A 279      -2.882  13.813 -50.348 
ATOM    339  NH1 ARG A 279      -2.330  12.866 -51.098 
ATOM    340 HH11 ARG A 279      -2.128  11.965 -50.692 
ATOM    341 HH12 ARG A 279      -2.148  13.035 -52.075 
ATOM    342  NH2 ARG A 279      -3.143  14.997 -50.885 
ATOM    343 HH21 ARG A 279      -3.586  15.716 -50.334 
ATOM    344 HH22 ARG A 279      -2.998  15.144 -51.871 
ATOM    345  C   ARG A 279      -3.750  10.966 -43.612 
ATOM    346  O   ARG A 279      -2.985  10.156 -43.085 
ATOM    347  N   GLY A 280      -5.068  10.937 -43.454 
ATOM    348  H   GLY A 280      -5.636  11.642 -43.898 
ATOM    349  CA  GLY A 280      -5.736   9.921 -42.653 
ATOM    350  HA2 GLY A 280      -6.697   9.707 -43.120 
ATOM    351  HA3 GLY A 280      -5.159   8.996 -42.669 
ATOM    352  C   GLY A 280      -5.992  10.300 -41.208 
ATOM    353  O   GLY A 280      -6.982   9.861 -40.610 
ATOM    354  N   GLY A 281      -5.100  11.102 -40.639 
ATOM    355  H   GLY A 281      -4.295  11.409 -41.166 
ATOM    356  CA  GLY A 281      -5.213  11.533 -39.252 
ATOM    357  HA2 GLY A 281      -5.741  10.783 -38.661 
ATOM    358  HA3 GLY A 281      -4.206  11.619 -38.843 
ATOM    359  C   GLY A 281      -5.909  12.865 -39.073 
ATOM    360  O   GLY A 281      -5.473  13.687 -38.264 
ATOM    361  N   GLY A 282      -6.980  13.082 -39.830 
ATOM    362  H   GLY A 282      -7.293  12.353 -40.454 
ATOM    363  CA  GLY A 282      -7.766  14.308 -39.775 
ATOM    364  HA2 GLY A 282      -8.644  14.185 -40.409 
ATOM    365  HA3 GLY A 282      -8.108  14.461 -38.751 
ATOM    366  C   GLY A 282      -7.018  15.550 -40.222 
ATOM    367  O   GLY A 282      -5.794  15.504 -40.396 
ATOM    368  N   HIS A 283      -7.744  16.678 -40.425 
ATOM    369  H   HIS A 283      -8.739  16.684 -40.258 
ATOM    370  CA  HIS A 283      -7.075  17.931 -40.783 
ATOM    371  HA  HIS A 283      -6.327  17.704 -41.545 
ATOM    372  CB  HIS A 283      -8.023  18.961 -41.383 
ATOM    373  HB2 HIS A 283      -8.855  19.131 -40.697 
ATOM    374  HB3 HIS A 283      -7.490  19.904 -41.508 
ATOM    375  CG  HIS A 283      -8.548  18.545 -42.721 
ATOM    376  ND1 HIS A 283      -9.834  18.057 -42.875 
ATOM    377  CE1 HIS A 283      -9.968  17.788 -44.164 
ATOM    378  HE1 HIS A 283     -10.875  17.400 -44.614 
ATOM    379  NE2 HIS A 283      -8.846  18.051 -44.838 
ATOM    380  HE2 HIS A 283      -8.701  17.927 -45.829 
ATOM    381  CD2 HIS A 283      -7.926  18.518 -43.923 
ATOM    382  HD2 HIS A 283      -6.911  18.827 -44.127 
ATOM    383  C   HIS A 283      -6.330  18.445 -39.559 
ATOM    384  O   HIS A 283      -6.677  18.085 -38.418 
ATOM    385  N   ARG A 284      -5.242  19.195 -39.796 
ATOM    386  H   ARG A 284      -5.004  19.426 -40.749 
ATOM    387  CA  ARG A 284      -4.306  19.596 -38.739 
ATOM    388  HA  ARG A 284      -3.515  20.193 -39.193 
ATOM    389  CB  ARG A 284      -4.980  20.453 -37.649 
ATOM    390  HB2 ARG A 284      -5.373  21.364 -38.104 
ATOM    391  HB3 ARG A 284      -5.797  19.924 -37.164 
ATOM    392  CG  ARG A 284      -3.953  20.820 -36.583 
ATOM    393  HG2 ARG A 284      -3.530  19.942 -36.101 
ATOM    394  HG3 ARG A 284      -3.144  21.391 -37.041 
ATOM    395  CD  ARG A 284      -4.619  21.668 -35.505 
ATOM    396  HD2 ARG A 284      -5.026  22.571 -35.963 
ATOM    397  HD3 ARG A 284      -5.434  21.099 -35.055 
ATOM    398  NE  ARG A 284      -3.651  22.044 -34.451 
ATOM    399  HE  ARG A 284      -2.709  21.704 -34.558 
ATOM    400  CZ  ARG A 284      -3.979  22.783 -33.396 
ATOM    401  NH1 ARG A 284      -5.214  23.240 -33.213 
ATOM    402 HH11 ARG A 284      -5.417  23.864 -32.448 
ATOM    403 HH12 ARG A 284      -5.921  23.058 -33.908 
ATOM    404  NH2 ARG A 284      -3.028  23.062 -32.509 
ATOM    405 HH21 ARG A 284      -2.187  23.212 -33.062 
ATOM    406 HH22 ARG A 284      -3.273  23.793 -31.844 
ATOM    407  C   ARG A 284      -3.668  18.296 -38.154 
ATOM    408  O   ARG A 284      -4.092  17.805 -37.100 
ATOM    409  N   PRO A 285      -2.736  17.663 -38.900 
ATOM    410  CD  PRO A 285      -2.150  18.059 -40.196 
ATOM    411  HD2 PRO A 285      -1.228  18.617 -40.026 
ATOM    412  HD3 PRO A 285      -2.842  18.629 -40.815 
ATOM    413  CG  PRO A 285      -1.850  16.744 -40.831 
ATOM    414  HG2 PRO A 285      -1.036  16.825 -41.551 
ATOM    415  HG3 PRO A 285      -2.753  16.374 -41.319 
ATOM    416  CB  PRO A 285      -1.491  15.812 -39.678 
ATOM    417  HB2 PRO A 285      -0.407  15.792 -39.555 
ATOM    418  HB3 PRO A 285      -1.856  14.802 -39.870 
ATOM    419  CA  PRO A 285      -2.156  16.407 -38.421 
ATOM    420  HA  PRO A 285      -2.957  15.739 -38.099 
ATOM    421  C   PRO A 285      -1.165  16.628 -37.284 
ATOM    422  O   PRO A 285      -0.399  17.590 -37.315 
ATOM    423  N   GLU A 286      -1.175  15.735 -36.287 
ATOM    424  H   GLU A 286      -1.827  14.964 -36.314 
ATOM    425  CA  GLU A 286      -0.291  15.851 -35.132 
ATOM    426  HA  GLU A 286      -0.436  16.852 -34.724 
ATOM    427  CB  GLU A 286      -0.655  14.854 -34.012 
ATOM    428  HB2 GLU A 286      -1.734  14.885 -33.856 
ATOM    429  HB3 GLU A 286      -0.380  13.845 -34.324 
ATOM    430  CG  GLU A 286       0.025  15.172 -32.684 
ATOM    431  HG2 GLU A 286       1.104  15.173 -32.835 
ATOM    432  HG3 GLU A 286      -0.264  16.182 -32.388 
ATOM    433  CD  GLU A 286      -0.246  14.236 -31.521 
ATOM    434  OE1 GLU A 286       0.418  14.396 -30.472 
ATOM    435  OE2 GLU A 286      -1.119  13.348 -31.650 
ATOM    436  C   GLU A 286       1.174  15.731 -35.507 
ATOM    437  O   GLU A 286       1.997  16.391 -34.889 
ATOM    438  N   LEU A 287       1.512  14.925 -36.530 
ATOM    439  H   LEU A 287       0.805  14.377 -36.996 
ATOM    440  CA  LEU A 287       2.911  14.773 -36.947 
ATOM    441  HA  LEU A 287       3.478  14.461 -36.069 
ATOM    442  CB  LEU A 287       3.066  13.696 -38.039 
ATOM    443  HB2 LEU A 287       2.673  12.751 -37.673 
ATOM    444  HB3 LEU A 287       2.450  13.991 -38.891 
ATOM    445  CG  LEU A 287       4.495  13.471 -38.537 
ATOM    446  HG  LEU A 287       4.896  14.410 -38.920 
ATOM    447  CD1 LEU A 287       5.393  12.984 -37.428 
ATOM    448 HD11 LEU A 287       6.377  12.737 -37.827 
ATOM    449 HD12 LEU A 287       5.525  13.782 -36.705 
ATOM    450 HD13 LEU A 287       4.969  12.103 -36.945 
ATOM    451  CD2 LEU A 287       4.528  12.483 -39.670 
ATOM    452 HD21 LEU A 287       5.527  12.466 -40.096 
ATOM    453 HD22 LEU A 287       4.252  11.490 -39.319 
ATOM    454 HD23 LEU A 287       3.839  12.802 -40.452 
ATOM    455  C   LEU A 287       3.471  16.100 -37.432 
ATOM    456  O   LEU A 287       4.554  16.508 -37.020 
ATOM    457  N   LEU A 288       2.688  16.800 -38.246 
ATOM    458  H   LEU A 288       1.790  16.420 -38.507 
ATOM    459  CA  LEU A 288       3.069  18.079 -38.803 
ATOM    460  HA  LEU A 288       4.069  17.952 -39.206 
ATOM    461  CB  LEU A 288       2.079  18.454 -39.912 
ATOM    462  HB2 LEU A 288       1.363  17.638 -40.030 
ATOM    463  HB3 LEU A 288       1.494  19.323 -39.607 
ATOM    464  CG  LEU A 288       2.675  18.736 -41.300 
ATOM    465  HG  LEU A 288       3.086  19.747 -41.291 
ATOM    466  CD1 LEU A 288       3.828  17.776 -41.665 
ATOM    467 HD11 LEU A 288       4.042  17.836 -42.726 
ATOM    468 HD12 LEU A 288       4.742  18.057 -41.144 
ATOM    469 HD13 LEU A 288       3.563  16.748 -41.419 
ATOM    470  CD2 LEU A 288       1.598  18.685 -42.363 
ATOM    471 HD21 LEU A 288       2.016  18.977 -43.327 
ATOM    472 HD22 LEU A 288       1.196  17.675 -42.440 
ATOM    473 HD23 LEU A 288       0.794  19.376 -42.107 
ATOM    474  C   LEU A 288       3.191  19.169 -37.750 
ATOM    475  O   LEU A 288       4.236  19.818 -37.679 
ATOM    476  N   ARG A 289       2.158  19.330 -36.902 
ATOM    477  H   ARG A 289       1.348  18.732 -36.997 
ATOM    478  CA  ARG A 289       2.175  20.317 -35.833 
ATOM    479  HA  ARG A 289       2.361  21.292 -36.283 
ATOM    480  CB  ARG A 289       0.818  20.373 -35.118 
ATOM    481  HB2 ARG A 289       0.039  20.603 -35.848 
ATOM    482  HB3 ARG A 289       0.606  19.404 -34.662 
ATOM    483  CG  ARG A 289       0.854  21.454 -34.043 
ATOM    484  HG2 ARG A 289       1.608  21.227 -33.290 
ATOM    485  HG3 ARG A 289       1.070  22.422 -34.499 
ATOM    486  CD  ARG A 289      -0.494  21.509 -33.332 
ATOM    487  HD2 ARG A 289      -1.235  21.750 -34.081 
ATOM    488  HD3 ARG A 289      -0.712  20.534 -32.892 
ATOM    489  NE  ARG A 289      -0.496  22.549 -32.279 
ATOM    490  HE  ARG A 289       0.359  23.065 -32.126 
ATOM    491  CZ  ARG A 289      -1.553  22.801 -31.512 
ATOM    492  NH1 ARG A 289      -2.693  22.128 -31.639 
ATOM    493 HH11 ARG A 289      -2.698  21.290 -32.209 
ATOM    494 HH12 ARG A 289      -3.408  22.212 -30.926 
ATOM    495  NH2 ARG A 289      -1.445  23.759 -30.595 
ATOM    496 HH21 ARG A 289      -0.568  24.249 -30.478 
ATOM    497 HH22 ARG A 289      -2.206  23.942 -29.959 
ATOM    498  C   ARG A 289       3.308  20.040 -34.846 
ATOM    499  O   ARG A 289       3.909  20.988 -34.341 
ATOM    500  N   GLU A 290       3.633  18.754 -34.607 
ATOM    501  H   GLU A 290       3.133  18.010 -35.073 
ATOM    502  CA  GLU A 290       4.708  18.390 -33.697 
ATOM    503  HA  GLU A 290       4.611  19.013 -32.807 
ATOM    504  CB  GLU A 290       4.611  16.940 -33.251 
ATOM    505  HB2 GLU A 290       4.205  16.297 -34.025 
ATOM    506  HB3 GLU A 290       5.624  16.583 -33.071 
ATOM    507  CG  GLU A 290       3.886  16.781 -31.933 
ATOM    508  HG2 GLU A 290       2.849  17.099 -32.055 
ATOM    509  HG3 GLU A 290       3.888  15.716 -31.739 
ATOM    510  CD  GLU A 290       4.521  17.546 -30.792 
ATOM    511  OE1 GLU A 290       3.912  18.549 -30.356 
ATOM    512  OE2 GLU A 290       5.630  17.159 -30.349 
ATOM    513  C   GLU A 290       6.072  18.683 -34.262 
ATOM    514  O   GLU A 290       6.931  19.158 -33.522 
ATOM    515  N   LEU A 291       6.284  18.446 -35.567 
ATOM    516  H   LEU A 291       5.553  18.048 -36.140 
ATOM    517  CA  LEU A 291       7.573  18.768 -36.185 
ATOM    518  HA  LEU A 291       8.369  18.320 -35.592 
ATOM    519  CB  LEU A 291       7.644  18.244 -37.619 
ATOM    520  HB2 LEU A 291       6.754  18.577 -38.156 
ATOM    521  HB3 LEU A 291       8.508  18.697 -38.108 
ATOM    522  CG  LEU A 291       7.755  16.739 -37.751 
ATOM    523  HG  LEU A 291       6.947  16.260 -37.209 
ATOM    524  CD1 LEU A 291       7.663  16.307 -39.191 
ATOM    525 HD11 LEU A 291       7.767  15.224 -39.269 
ATOM    526 HD12 LEU A 291       6.690  16.590 -39.595 
ATOM    527 HD13 LEU A 291       8.442  16.792 -39.778 
ATOM    528  CD2 LEU A 291       9.035  16.238 -37.150 
ATOM    529 HD21 LEU A 291       9.132  15.166 -37.329 
ATOM    530 HD22 LEU A 291       9.890  16.747 -37.597 
ATOM    531 HD23 LEU A 291       9.045  16.386 -36.071 
ATOM    532  C   LEU A 291       7.797  20.282 -36.152 
ATOM    533  O   LEU A 291       8.890  20.740 -35.821 
ATOM    534  N   GLN A 292       6.729  21.053 -36.422 
ATOM    535  H   GLN A 292       5.856  20.608 -36.671 
ATOM    536  CA  GLN A 292       6.758  22.507 -36.376 
ATOM    537  HA  GLN A 292       7.556  22.850 -37.038 
ATOM    538  CB  GLN A 292       5.433  23.108 -36.881 
ATOM    539  HB2 GLN A 292       4.622  22.532 -36.436 
ATOM    540  HB3 GLN A 292       5.342  24.140 -36.538 
ATOM    541  CG  GLN A 292       5.338  23.107 -38.405 
ATOM    542  HG2 GLN A 292       5.814  23.999 -38.815 
ATOM    543  HG3 GLN A 292       5.859  22.237 -38.765 
ATOM    544  CD  GLN A 292       3.927  22.955 -38.936 
ATOM    545  OE1 GLN A 292       2.944  22.889 -38.178 
ATOM    546  NE2 GLN A 292       3.801  22.864 -40.262 
ATOM    547 HE21 GLN A 292       2.885  22.749 -40.668 
ATOM    548 HE22 GLN A 292       4.624  22.875 -40.846 
ATOM    549  C   GLN A 292       7.093  22.994 -34.978 
ATOM    550  O   GLN A 292       8.012  23.792 -34.839 
ATOM    551  N   ARG A 293       6.424  22.466 -33.940 
ATOM    552  H   ARG A 293       5.714  21.767 -34.107 
ATOM    553  CA  ARG A 293       6.692  22.865 -32.558 
ATOM    554  HA  ARG A 293       6.480  23.933 -32.486 
ATOM    555  CB  ARG A 293       5.758  22.136 -31.575 
ATOM    556  HB2 ARG A 293       4.735  22.191 -31.951 
ATOM    557  HB3 ARG A 293       6.054  21.086 -31.544 
ATOM    558  CG  ARG A 293       5.778  22.733 -30.170 
ATOM    559  HG2 ARG A 293       6.804  22.785 -29.810 
ATOM    560  HG3 ARG A 293       5.384  23.749 -30.211 
ATOM    561  CD  ARG A 293       4.974  21.938 -29.157 
ATOM    562  HD2 ARG A 293       5.041  22.421 -28.181 
ATOM    563  HD3 ARG A 293       3.927  21.948 -29.463 
ATOM    564  NE  ARG A 293       5.411  20.542 -29.063 
ATOM    565  HE  ARG A 293       4.912  19.862 -29.619 
ATOM    566  CZ  ARG A 293       6.433  20.115 -28.324 
ATOM    567  NH1 ARG A 293       7.144  20.973 -27.605 
ATOM    568 HH11 ARG A 293       6.907  21.953 -27.610 
ATOM    569 HH12 ARG A 293       7.916  20.643 -27.049 
ATOM    570  NH2 ARG A 293       6.750  18.829 -28.300 
ATOM    571 HH21 ARG A 293       6.254  18.182 -28.904 
ATOM    572 HH22 ARG A 293       7.524  18.500 -27.745 
ATOM    573  C   ARG A 293       8.161  22.673 -32.158 
ATOM    574  O   ARG A 293       8.720  23.492 -31.419 
ATOM    575  N   LEU A 294       8.796  21.620 -32.682 
ATOM    576  H   LEU A 294       8.298  20.989 -33.295 
ATOM    577  CA  LEU A 294      10.201  21.331 -32.385 
ATOM    578  HA  LEU A 294      10.414  21.683 -31.376 
ATOM    579  CB  LEU A 294      10.425  19.804 -32.396 
ATOM    580  HB2 LEU A 294      10.220  19.444 -33.403 
ATOM    581  HB3 LEU A 294      11.467  19.581 -32.162 
ATOM    582  CG  LEU A 294       9.511  19.041 -31.435 
ATOM    583  HG  LEU A 294       8.480  19.351 -31.584 
ATOM    584  CD1 LEU A 294       9.538  17.549 -31.690 
ATOM    585 HD11 LEU A 294      10.538  17.161 -31.497 
ATOM    586 HD12 LEU A 294       8.822  17.045 -31.039 
ATOM    587 HD13 LEU A 294       9.264  17.345 -32.726 
ATOM    588  CD2 LEU A 294       9.842  19.363 -30.004 
ATOM    589 HD21 LEU A 294       9.269  18.721 -29.338 
ATOM    590 HD22 LEU A 294      10.903  19.196 -29.817 
ATOM    591 HD23 LEU A 294       9.593  20.400 -29.779 
ATOM    592  C   LEU A 294      11.209  22.084 -33.314 
ATOM    593  O   LEU A 294      12.428  21.888 -33.202 
ATOM    594  N   HIS A 295      10.689  22.972 -34.188 
ATOM    595  H   HIS A 295       9.687  23.095 -34.185 
ATOM    596  CA  HIS A 295      11.432  23.772 -35.156 
ATOM    597  HA  HIS A 295      10.695  24.252 -35.800 
ATOM    598  CB  HIS A 295      12.239  24.905 -34.488 
ATOM    599  HB2 HIS A 295      12.885  24.498 -33.709 
ATOM    600  HB3 HIS A 295      12.874  25.386 -35.232 
ATOM    601  CG  HIS A 295      11.375  25.980 -33.908 
ATOM    602  ND1 HIS A 295      10.724  25.815 -32.697 
ATOM    603  CE1 HIS A 295      10.038  26.926 -32.499 
ATOM    604  HE1 HIS A 295       9.415  27.108 -31.635 
ATOM    605  NE2 HIS A 295      10.197  27.781 -33.506 
ATOM    606  HE2 HIS A 295       9.765  28.690 -33.592 
ATOM    607  CD2 HIS A 295      11.043  27.186 -34.415 
ATOM    608  HD2 HIS A 295      11.371  27.600 -35.356 
ATOM    609  C   HIS A 295      12.293  22.915 -36.069 
ATOM    610  O   HIS A 295      13.435  23.272 -36.376 
ATOM    611  N   VAL A 296      11.735  21.786 -36.515 
ATOM    612  H   VAL A 296      10.793  21.546 -36.238 
ATOM    613  CA  VAL A 296      12.442  20.890 -37.424 
ATOM    614  HA  VAL A 296      13.501  20.873 -37.163 
ATOM    615  CB  VAL A 296      11.901  19.447 -37.343 
ATOM    616  HB  VAL A 296      10.848  19.454 -37.630 
ATOM    617  CG1 VAL A 296      12.642  18.531 -38.311 
ATOM    618 HG11 VAL A 296      12.344  17.495 -38.150 
ATOM    619 HG12 VAL A 296      12.415  18.796 -39.342 
ATOM    620 HG13 VAL A 296      13.705  18.625 -38.128 
ATOM    621  CG2 VAL A 296      11.987  18.922 -35.926 
ATOM    622 HG21 VAL A 296      11.563  17.919 -35.885 
ATOM    623 HG22 VAL A 296      13.026  18.891 -35.598 
ATOM    624 HG23 VAL A 296      11.421  19.556 -35.250 
ATOM    625  C   VAL A 296      12.279  21.429 -38.830 
ATOM    626  O   VAL A 296      11.142  21.667 -39.243 
ATOM    627  N   THR A 297      13.389  21.638 -39.565 
ATOM    628  H   THR A 297      14.301  21.411 -39.198 
ATOM    629  CA  THR A 297      13.281  22.114 -40.942 
ATOM    630  HA  THR A 297      12.515  22.890 -40.970 
ATOM    631  CB  THR A 297      14.605  22.789 -41.409 
ATOM    632  HB  THR A 297      14.394  23.332 -42.331 
ATOM    633  CG2 THR A 297      15.157  23.770 -40.382 
ATOM    634 HG21 THR A 297      15.908  24.403 -40.852 
ATOM    635 HG22 THR A 297      14.351  24.400 -40.004 
ATOM    636 HG23 THR A 297      15.613  23.234 -39.549 
ATOM    637  OG1 THR A 297      15.596  21.806 -41.691 
ATOM    638  HG1 THR A 297      16.425  22.242 -41.888 
ATOM    639  C   THR A 297      12.775  20.922 -41.770 
ATOM    640  O   THR A 297      13.431  19.882 -41.762 
ATOM    641  N   HIS A 298      11.567  21.021 -42.378 
ATOM    642  H   HIS A 298      11.033  21.875 -42.310 
ATOM    643  CA  HIS A 298      10.973  19.895 -43.113 
ATOM    644  HA  HIS A 298      11.798  19.327 -43.533 
ATOM    645  CB  HIS A 298      10.204  18.989 -42.148 
ATOM    646  HB2 HIS A 298       9.936  18.064 -42.660 
ATOM    647  HB3 HIS A 298      10.844  18.728 -41.306 
ATOM    648  CG  HIS A 298       8.959  19.616 -41.613 
ATOM    649  ND1 HIS A 298       8.989  20.459 -40.520 
ATOM    650  HD1 HIS A 298       9.796  20.721 -39.975 
ATOM    651  CE1 HIS A 298       7.737  20.818 -40.307 
ATOM    652  HE1 HIS A 298       7.460  21.469 -39.504 
ATOM    653  NE2 HIS A 298       6.910  20.258 -41.189 
ATOM    654  CD2 HIS A 298       7.680  19.490 -42.032 
ATOM    655  HD2 HIS A 298       7.328  18.893 -42.861 
ATOM    656  C   HIS A 298      10.050  20.283 -44.269 
ATOM    657  O   HIS A 298       9.502  21.377 -44.276 
ATOM    658  N   THR A 299       9.836  19.363 -45.215 
ATOM    659  H   THR A 299      10.294  18.466 -45.124 
ATOM    660  CA  THR A 299       8.925  19.533 -46.362 
ATOM    661  HA  THR A 299       8.287  20.410 -46.248 
ATOM    662  CB  THR A 299       9.681  19.549 -47.716 
ATOM    663  HB  THR A 299       9.897  18.522 -48.017 
ATOM    664  CG2 THR A 299       8.873  20.186 -48.849 
ATOM    665 HG21 THR A 299       9.539  20.459 -49.667 
ATOM    666 HG22 THR A 299       8.137  19.477 -49.223 
ATOM    667 HG23 THR A 299       8.365  21.081 -48.491 
ATOM    668  OG1 THR A 299      10.950  20.151 -47.587 
ATOM    669  HG1 THR A 299      11.457  19.648 -46.948 
ATOM    670  C   THR A 299       8.102  18.265 -46.489 
ATOM    671  O   THR A 299       8.614  17.196 -46.177 
ATOM    672  N   VAL A 300       6.882  18.343 -47.037 
ATOM    673  H   VAL A 300       6.496  19.237 -47.304 
ATOM    674  CA  VAL A 300       6.115  17.145 -47.325 
ATOM    675  HA  VAL A 300       6.687  16.314 -46.947 
ATOM    676  CB  VAL A 300       4.740  16.978 -46.614 
ATOM    677  HB  VAL A 300       4.717  15.962 -46.217 
ATOM    678  CG1 VAL A 300       4.579  17.914 -45.423 
ATOM    679 HG11 VAL A 300       3.617  17.736 -44.949 
ATOM    680 HG12 VAL A 300       5.375  17.737 -44.698 
ATOM    681 HG13 VAL A 300       4.607  18.956 -45.744 
ATOM    682  CG2 VAL A 300       3.555  17.074 -47.565 
ATOM    683 HG21 VAL A 300       2.636  16.828 -47.032 
ATOM    684 HG22 VAL A 300       3.479  18.085 -47.968 
ATOM    685 HG23 VAL A 300       3.698  16.370 -48.378 
ATOM    686  C   VAL A 300       6.096  16.975 -48.852 
ATOM    687  O   VAL A 300       5.869  17.934 -49.592 
ATOM    688  N   ARG A 301       6.474  15.794 -49.317 
ATOM    689  H   ARG A 301       6.679  15.047 -48.664 
ATOM    690  CA  ARG A 301       6.537  15.490 -50.745 
ATOM    691  HA  ARG A 301       5.752  16.050 -51.256 
ATOM    692  CB  ARG A 301       7.895  15.913 -51.354 
ATOM    693  HB2 ARG A 301       8.003  15.470 -52.345 
ATOM    694  HB3 ARG A 301       7.876  16.997 -51.479 
ATOM    695  CG  ARG A 301       9.100  15.559 -50.511 
ATOM    696  HG2 ARG A 301       9.053  16.044 -49.535 
ATOM    697  HG3 ARG A 301       9.116  14.478 -50.364 
ATOM    698  CD  ARG A 301      10.388  15.968 -51.194 
ATOM    699  HD2 ARG A 301      11.199  15.435 -50.694 
ATOM    700  HD3 ARG A 301      10.367  15.649 -52.237 
ATOM    701  NE  ARG A 301      10.663  17.405 -51.127 
ATOM    702  HE  ARG A 301       9.890  18.015 -50.907 
ATOM    703  CZ  ARG A 301      11.859  17.948 -51.351 
ATOM    704  NH1 ARG A 301      12.904  17.178 -51.638 
ATOM    705 HH11 ARG A 301      13.796  17.604 -51.860 
ATOM    706 HH12 ARG A 301      12.808  16.176 -51.648 
ATOM    707  NH2 ARG A 301      12.020  19.263 -51.281 
ATOM    708 HH21 ARG A 301      12.933  19.655 -51.478 
ATOM    709 HH22 ARG A 301      11.250  19.867 -51.040 
ATOM    710  C   ARG A 301       6.252  14.012 -50.982 
ATOM    711  O   ARG A 301       6.283  13.231 -50.040 
ATOM    712  N   LYS A 302       5.931  13.631 -52.219 
ATOM    713  H   LYS A 302       5.905  14.314 -52.962 
ATOM    714  CA  LYS A 302       5.652  12.245 -52.543 
ATOM    715  HA  LYS A 302       5.063  11.799 -51.738 
ATOM    716  CB  LYS A 302       4.838  12.137 -53.841 
ATOM    717  HB2 LYS A 302       3.887  12.657 -53.712 
ATOM    718  HB3 LYS A 302       5.388  12.601 -54.662 
ATOM    719  CG  LYS A 302       4.574  10.668 -54.155 
ATOM    720  HG2 LYS A 302       5.511  10.127 -54.293 
ATOM    721  HG3 LYS A 302       4.016  10.213 -53.334 
ATOM    722  CD  LYS A 302       3.766  10.561 -55.444 
ATOM    723  HD2 LYS A 302       2.818  11.088 -55.321 
ATOM    724  HD3 LYS A 302       4.328  11.012 -56.264 
ATOM    725  CE  LYS A 302       3.503   9.092 -55.758 
ATOM    726  HE2 LYS A 302       4.456   8.573 -55.878 
ATOM    727  HE3 LYS A 302       2.950   8.637 -54.935 
ATOM    728  NZ  LYS A 302       2.724   8.989 -57.000 
ATOM    729  HZ1 LYS A 302       1.838   9.462 -56.894 
ATOM    730  HZ2 LYS A 302       3.241   9.411 -57.760 
ATOM    731  HZ3 LYS A 302       2.558   8.015 -57.215 
ATOM    732  C   LYS A 302       6.966  11.484 -52.666 
ATOM    733  O   LYS A 302       7.709  11.707 -53.616 
ATOM    734  N   LEU A 303       7.254  10.580 -51.709 
ATOM    735  H   LEU A 303       6.596  10.414 -50.961 
ATOM    736  CA  LEU A 303       8.467   9.766 -51.747 
ATOM    737  HA  LEU A 303       9.249  10.305 -52.281 
ATOM    738  CB  LEU A 303       8.980   9.442 -50.337 
ATOM    739  HB2 LEU A 303       8.202   8.892 -49.805 
ATOM    740  HB3 LEU A 303       9.837   8.774 -50.440 
ATOM    741  CG  LEU A 303       9.401  10.633 -49.488 
ATOM    742  HG  LEU A 303       8.534  11.270 -49.314 
ATOM    743  CD1 LEU A 303       9.915  10.177 -48.163 
ATOM    744 HD11 LEU A 303      10.091  11.035 -47.513 
ATOM    745 HD12 LEU A 303       9.203   9.513 -47.681 
ATOM    746 HD13 LEU A 303      10.847   9.631 -48.295 
ATOM    747  CD2 LEU A 303      10.481  11.461 -50.170 
ATOM    748 HD21 LEU A 303      10.824  12.247 -49.497 
ATOM    749 HD22 LEU A 303      11.326  10.826 -50.443 
ATOM    750 HD23 LEU A 303      10.078  11.936 -51.063 
ATOM    751  C   LEU A 303       8.181   8.489 -52.506 
ATOM    752  O   LEU A 303       7.106   7.912 -52.364 
ATOM    753  N   HIS A 304       9.132   8.083 -53.346 
ATOM    754  H   HIS A 304       9.974   8.638 -53.401 
ATOM    755  CA  HIS A 304       9.097   6.886 -54.180 
ATOM    756  HA  HIS A 304       8.217   6.916 -54.823 
ATOM    757  CB  HIS A 304      10.354   6.864 -55.069 
ATOM    758  HB2 HIS A 304      10.161   7.498 -55.930 
ATOM    759  HB3 HIS A 304      11.187   7.295 -54.513 
ATOM    760  CG  HIS A 304      10.796   5.525 -55.547 
ATOM    761  ND1 HIS A 304      11.902   4.896 -55.004 
ATOM    762  CE1 HIS A 304      12.025   3.757 -55.667 
ATOM    763  HE1 HIS A 304      12.819   3.043 -55.501 
ATOM    764  NE2 HIS A 304      11.059   3.616 -56.587 
ATOM    765  HE2 HIS A 304      10.975   2.864 -57.254 
ATOM    766  CD2 HIS A 304      10.264   4.737 -56.513 
ATOM    767  HD2 HIS A 304       9.406   4.962 -57.133 
ATOM    768  C   HIS A 304       9.007   5.638 -53.306 
ATOM    769  O   HIS A 304       8.259   4.717 -53.621 
ATOM    770  N   VAL A 305       9.787   5.618 -52.221 
ATOM    771  H   VAL A 305      10.410   6.398 -52.068 
ATOM    772  CA  VAL A 305       9.839   4.534 -51.248 
ATOM    773  HA  VAL A 305       8.854   4.070 -51.193 
ATOM    774  CB  VAL A 305      10.863   3.464 -51.697 
ATOM    775  HB  VAL A 305      10.584   3.151 -52.704 
ATOM    776  CG1 VAL A 305      12.269   4.046 -51.771 
ATOM    777 HG11 VAL A 305      12.861   3.377 -52.388 
ATOM    778 HG12 VAL A 305      12.277   5.024 -52.250 
ATOM    779 HG13 VAL A 305      12.712   4.128 -50.779 
ATOM    780  CG2 VAL A 305      10.812   2.222 -50.814 
ATOM    781 HG21 VAL A 305      11.140   2.476 -49.814 
ATOM    782 HG22 VAL A 305       9.796   1.829 -50.780 
ATOM    783 HG23 VAL A 305      11.474   1.459 -51.224 
ATOM    784  C   VAL A 305      10.176   5.139 -49.868 
ATOM    785  O   VAL A 305      10.837   6.180 -49.784 
ATOM    786  N   GLY A 306       9.668   4.528 -48.808 
ATOM    787  H   GLY A 306       9.126   3.686 -48.929 
ATOM    788  CA  GLY A 306       9.912   5.009 -47.455 
ATOM    789  HA2 GLY A 306       9.842   4.162 -46.772 
ATOM    790  HA3 GLY A 306      10.903   5.436 -47.356 
ATOM    791  C   GLY A 306       8.932   6.072 -47.006 
ATOM    792  O   GLY A 306       8.069   6.501 -47.776 
ATOM    793  N   ASP A 307       9.030   6.462 -45.737 
ATOM    794  H   ASP A 307       9.759   6.070 -45.158 
ATOM    795  CA  ASP A 307       8.186   7.498 -45.162 
ATOM    796  HA  ASP A 307       7.422   7.790 -45.881 
ATOM    797  CB  ASP A 307       7.467   7.005 -43.906 
ATOM    798  HB2 ASP A 307       8.189   6.557 -43.222 
ATOM    799  HB3 ASP A 307       7.007   7.853 -43.401 
ATOM    800  CG  ASP A 307       6.370   6.011 -44.227 
ATOM    801  OD1 ASP A 307       5.672   6.201 -45.254 
ATOM    802  OD2 ASP A 307       6.189   5.057 -43.442 
ATOM    803  C   ASP A 307       8.986   8.762 -44.884 
ATOM    804  O   ASP A 307       8.453   9.857 -45.016 
ATOM    805  N   PHE A 308      10.263   8.627 -44.513 
ATOM    806  H   PHE A 308      10.667   7.705 -44.422 
ATOM    807  CA  PHE A 308      11.117   9.779 -44.250 
ATOM    808  HA  PHE A 308      10.686  10.662 -44.713 
ATOM    809  CB  PHE A 308      11.249  10.036 -42.741 
ATOM    810  HB2 PHE A 308      11.858   9.288 -42.264 
ATOM    811  HB3 PHE A 308      11.808  10.960 -42.628 
ATOM    812  CG  PHE A 308       9.932  10.188 -42.039 
ATOM    813  CD1 PHE A 308       9.302  11.413 -41.980 
ATOM    814  HD1 PHE A 308       9.785  12.285 -42.405 
ATOM    815  CE1 PHE A 308       8.065  11.544 -41.373 
ATOM    816  HE1 PHE A 308       7.593  12.512 -41.305 
ATOM    817  CZ  PHE A 308       7.433  10.445 -40.863 
ATOM    818  HZ  PHE A 308       6.457  10.529 -40.409 
ATOM    819  CE2 PHE A 308       8.032   9.220 -40.935 
ATOM    820  HE2 PHE A 308       7.526   8.361 -40.534 
ATOM    821  CD2 PHE A 308       9.280   9.091 -41.515 
ATOM    822  HD2 PHE A 308       9.725   8.110 -41.593 
ATOM    823  C   PHE A 308      12.503   9.571 -44.804 
ATOM    824  O   PHE A 308      13.095   8.523 -44.612 
ATOM    825  N   VAL A 309      13.029  10.574 -45.476 
ATOM    826  H   VAL A 309      12.476  11.413 -45.593 
ATOM    827  CA  VAL A 309      14.404  10.626 -45.969 
ATOM    828  HA  VAL A 309      15.011   9.912 -45.410 
ATOM    829  CB  VAL A 309      14.550  10.305 -47.477 
ATOM    830  HB  VAL A 309      15.616  10.265 -47.703 
ATOM    831  CG1 VAL A 309      13.963   8.935 -47.832 
ATOM    832 HG11 VAL A 309      14.155   8.713 -48.880 
ATOM    833 HG12 VAL A 309      14.446   8.172 -47.223 
ATOM    834 HG13 VAL A 309      12.890   8.911 -47.653 
ATOM    835  CG2 VAL A 309      13.941  11.410 -48.333 
ATOM    836 HG21 VAL A 309      14.040  11.138 -49.384 
ATOM    837 HG22 VAL A 309      12.882  11.520 -48.101 
ATOM    838 HG23 VAL A 309      14.459  12.357 -48.182 
ATOM    839  C   VAL A 309      14.928  12.048 -45.651 
ATOM    840  O   VAL A 309      14.137  12.954 -45.372 
ATOM    841  N   TRP A 310      16.251  12.245 -45.667 
ATOM    842  H   TRP A 310      16.876  11.488 -45.904 
ATOM    843  CA  TRP A 310      16.822  13.570 -45.408 
ATOM    844  HA  TRP A 310      16.038  14.294 -45.202 
ATOM    845  CB  TRP A 310      17.773  13.560 -44.205 
ATOM    846  HB2 TRP A 310      18.471  12.728 -44.293 
ATOM    847  HB3 TRP A 310      18.343  14.488 -44.200 
ATOM    848  CG  TRP A 310      17.067  13.456 -42.895 
ATOM    849  CD1 TRP A 310      16.721  14.478 -42.061 
ATOM    850  HD1 TRP A 310      16.917  15.528 -42.243 
ATOM    851  NE1 TRP A 310      16.053  13.987 -40.964 
ATOM    852  HE1 TRP A 310      15.675  14.562 -40.233 
ATOM    853  CE2 TRP A 310      15.937  12.624 -41.087 
ATOM    854  CZ2 TRP A 310      15.341  11.685 -40.246 
ATOM    855  HZ2 TRP A 310      14.846  11.983 -39.332 
ATOM    856  CH2 TRP A 310      15.390  10.366 -40.630 
ATOM    857  HH2 TRP A 310      14.909   9.627 -40.011 
ATOM    858  CZ3 TRP A 310      16.006   9.973 -41.821 
ATOM    859  HZ3 TRP A 310      16.016   8.928 -42.101 
ATOM    860  CE3 TRP A 310      16.618  10.897 -42.645 
ATOM    861  HE3 TRP A 310      17.109  10.581 -43.553 
ATOM    862  CD2 TRP A 310      16.581  12.255 -42.286 
ATOM    863  C   TRP A 310      17.587  14.036 -46.614 
ATOM    864  O   TRP A 310      18.253  13.230 -47.263 
ATOM    865  N   VAL A 311      17.505  15.334 -46.925 
ATOM    866  H   VAL A 311      16.940  15.959 -46.367 
ATOM    867  CA  VAL A 311      18.277  15.889 -48.025 
ATOM    868  HA  VAL A 311      18.954  15.115 -48.368 
ATOM    869  CB  VAL A 311      17.463  16.298 -49.279 
ATOM    870  HB  VAL A 311      18.168  16.537 -50.077 
ATOM    871  CG1 VAL A 311      16.585  15.164 -49.777 
ATOM    872 HG11 VAL A 311      16.015  15.494 -50.645 
ATOM    873 HG12 VAL A 311      17.211  14.320 -50.062 
ATOM    874 HG13 VAL A 311      15.891  14.842 -49.003 
ATOM    875  CG2 VAL A 311      16.641  17.550 -49.029 
ATOM    876 HG21 VAL A 311      16.068  17.799 -49.923 
ATOM    877 HG22 VAL A 311      15.953  17.382 -48.201 
ATOM    878 HG23 VAL A 311      17.290  18.394 -48.803 
ATOM    879  C   VAL A 311      19.174  17.022 -47.552 
ATOM    880  O   VAL A 311      18.808  17.786 -46.665 
ATOM    881  N   ALA A 312      20.369  17.102 -48.120 
ATOM    882  H   ALA A 312      20.629  16.430 -48.823 
ATOM    883  CA  ALA A 312      21.294  18.184 -47.871 
ATOM    884  HA  ALA A 312      21.119  18.665 -46.913 
ATOM    885  CB  ALA A 312      22.725  17.687 -47.952 
ATOM    886  HB1 ALA A 312      23.405  18.537 -48.008 
ATOM    887  HB2 ALA A 312      22.961  17.104 -47.063 
ATOM    888  HB3 ALA A 312      22.867  17.066 -48.837 
ATOM    889  C   ALA A 312      20.984  19.089 -49.039 
ATOM    890  O   ALA A 312      21.182  18.706 -50.193 
ATOM    891  N   GLN A 313      20.389  20.243 -48.749 
ATOM    892  H   GLN A 313      20.224  20.477 -47.782 
ATOM    893  CA  GLN A 313      19.917  21.189 -49.751 
ATOM    894  HA  GLN A 313      19.915  20.729 -50.735 
ATOM    895  CB  GLN A 313      18.490  21.579 -49.381 
ATOM    896  HB2 GLN A 313      17.915  20.663 -49.237 
ATOM    897  HB3 GLN A 313      18.509  22.111 -48.428 
ATOM    898  CG  GLN A 313      17.780  22.395 -50.417 
ATOM    899  HG2 GLN A 313      18.314  23.323 -50.610 
ATOM    900  HG3 GLN A 313      17.694  21.842 -51.350 
ATOM    901  CD  GLN A 313      16.435  22.725 -49.861 
ATOM    902  OE1 GLN A 313      16.329  23.361 -48.816 
ATOM    903  NE2 GLN A 313      15.379  22.266 -50.515 
ATOM    904 HE21 GLN A 313      14.454  22.457 -50.166 
ATOM    905 HE22 GLN A 313      15.502  21.686 -51.336 
ATOM    906  C   GLN A 313      20.752  22.433 -49.745 
ATOM    907  O   GLN A 313      20.946  23.002 -48.672 
ATOM    908  N   GLU A 314      21.189  22.913 -50.931 
ATOM    909  H   GLU A 314      20.981  22.433 -51.796 
ATOM    910  CA  GLU A 314      21.961  24.154 -50.969 
ATOM    911  HA  GLU A 314      22.751  24.029 -50.231 
ATOM    912  CB  GLU A 314      22.687  24.405 -52.306 
ATOM    913  HB2 GLU A 314      23.377  25.233 -52.141 
ATOM    914  HB3 GLU A 314      23.269  23.531 -52.566 
ATOM    915  CG  GLU A 314      21.813  24.734 -53.493 
ATOM    916  HG2 GLU A 314      21.199  23.869 -53.702 
ATOM    917  HG3 GLU A 314      21.166  25.551 -53.190 
ATOM    918  CD  GLU A 314      22.584  25.176 -54.721 
ATOM    919  OE1 GLU A 314      23.606  25.884 -54.563 
ATOM    920  OE2 GLU A 314      22.151  24.828 -55.845 
ATOM    921  C   GLU A 314      21.098  25.332 -50.514 
ATOM    922  O   GLU A 314      19.906  25.396 -50.830 
ATOM    923  N   THR A 315      21.678  26.197 -49.677 
ATOM    924  H   THR A 315      22.654  26.078 -49.437 
ATOM    925  CA  THR A 315      20.965  27.314 -49.063 
ATOM    926  HA  THR A 315      19.927  27.008 -48.929 
ATOM    927  CB  THR A 315      21.516  27.598 -47.669 
ATOM    928  HB  THR A 315      21.175  28.585 -47.355 
ATOM    929  CG2 THR A 315      21.008  26.600 -46.641 
ATOM    930 HG21 THR A 315      21.489  26.782 -45.680 
ATOM    931 HG22 THR A 315      19.934  26.729 -46.533 
ATOM    932 HG23 THR A 315      21.222  25.582 -46.968 
ATOM    933  OG1 THR A 315      22.949  27.611 -47.692 
ATOM    934  HG1 THR A 315      23.270  27.939 -46.849 
ATOM    935  C   THR A 315      20.912  28.590 -49.902 
ATOM    936  O   THR A 315      19.977  29.382 -49.747 
ATOM    937  N   ASN A 316      21.888  28.794 -50.788 
ATOM    938  H   ASN A 316      22.634  28.119 -50.881 
ATOM    939  CA  ASN A 316      21.885  29.960 -51.672 
ATOM    940  HA  ASN A 316      20.972  30.544 -51.555 
ATOM    941  CB  ASN A 316      23.065  30.872 -51.349 
ATOM    942  HB2 ASN A 316      22.967  31.238 -50.326 
ATOM    943  HB3 ASN A 316      23.999  30.313 -51.427 
ATOM    944  CG  ASN A 316      23.112  32.063 -52.295 
ATOM    945  OD1 ASN A 316      22.266  32.193 -53.177 
ATOM    946  ND2 ASN A 316      24.105  32.935 -52.110 
ATOM    947 HD21 ASN A 316      24.795  32.764 -51.395 
ATOM    948 HD22 ASN A 316      24.174  33.735 -52.720 
ATOM    949  C   ASN A 316      21.939  29.443 -53.124 
ATOM    950  O   ASN A 316      23.005  29.440 -53.750 
ATOM    951  N   PRO A 317      20.808  28.918 -53.647 
ATOM    952  CD  PRO A 317      19.469  28.787 -53.035 
ATOM    953  HD2 PRO A 317      18.980  29.757 -52.942 
ATOM    954  HD3 PRO A 317      19.538  28.288 -52.072 
ATOM    955  CG  PRO A 317      18.724  27.890 -53.985 
ATOM    956  HG2 PRO A 317      18.051  28.551 -54.507 
ATOM    957  HG3 PRO A 317      18.159  27.130 -53.456 
ATOM    958  CB  PRO A 317      19.671  27.360 -54.992 
ATOM    959  HB2 PRO A 317      19.204  27.292 -55.975 
ATOM    960  HB3 PRO A 317      20.002  26.372 -54.704 
ATOM    961  CA  PRO A 317      20.846  28.336 -54.991 
ATOM    962  HA  PRO A 317      21.763  27.758 -55.118 
ATOM    963  C   PRO A 317      20.727  29.323 -56.131 
ATOM    964  O   PRO A 317      19.990  30.315 -56.036 
ATOM    965  N   ARG A 318      21.431  29.005 -57.244 
ATOM    966  H   ARG A 318      22.014  28.180 -57.213 
ATOM    967  CA  ARG A 318      21.411  29.769 -58.497 
ATOM    968  HA  ARG A 318      21.782  30.776 -58.299 
ATOM    969  CB  ARG A 318      22.309  29.093 -59.552 
ATOM    970  HB2 ARG A 318      23.335  29.059 -59.181 
ATOM    971  HB3 ARG A 318      21.962  28.075 -59.736 
ATOM    972  CG  ARG A 318      22.258  29.892 -60.850 
ATOM    973  HG2 ARG A 318      21.244  29.922 -61.247 
ATOM    974  HG3 ARG A 318      22.609  30.909 -60.668 
ATOM    975  CD  ARG A 318      23.146  29.223 -61.894 
ATOM    976  HD2 ARG A 318      24.170  29.184 -61.520 
ATOM    977  HD3 ARG A 318      22.788  28.206 -62.064 
ATOM    978  NE  ARG A 318      23.121  29.972 -63.170 
ATOM    979  HE  ARG A 318      22.556  30.807 -63.212 
ATOM    980  CZ  ARG A 318      23.812  29.598 -64.243 
ATOM    981  NH1 ARG A 318      24.582  28.513 -64.243 
ATOM    982 HH11 ARG A 318      25.092  28.253 -65.072 
ATOM    983 HH12 ARG A 318      24.651  27.951 -63.408 
ATOM    984  NH2 ARG A 318      23.717  30.346 -65.339 
ATOM    985 HH21 ARG A 318      23.130  31.166 -65.337 
ATOM    986 HH22 ARG A 318      24.229  30.092 -66.170 
ATOM    987  C   ARG A 318      19.964  29.874 -59.009 
ATOM    988  O   ARG A 318      19.539  30.933 -59.472 
ATOM    989  N   ASP A 319      19.210  28.771 -58.894 
ATOM    990  H   ASP A 319      19.619  27.942 -58.488 
ATOM    991  CA  ASP A 319      17.801  28.703 -59.246 
ATOM    992  HA  ASP A 319      17.460  29.656 -59.644 
ATOM    993  CB  ASP A 319      17.574  27.649 -60.345 
ATOM    994  HB2 ASP A 319      18.192  27.921 -61.202 
ATOM    995  HB3 ASP A 319      17.913  26.674 -59.991 
ATOM    996  CG  ASP A 319      16.140  27.518 -60.829 
ATOM    997  OD1 ASP A 319      15.260  28.238 -60.297 
ATOM    998  OD2 ASP A 319      15.896  26.694 -61.737 
ATOM    999  C   ASP A 319      17.050  28.335 -57.969 
ATOM   1000  O   ASP A 319      17.066  27.182 -57.554 
ATOM   1001  N   PRO A 320      16.387  29.303 -57.328 
ATOM   1002  CD  PRO A 320      16.299  30.729 -57.682 
ATOM   1003  HD2 PRO A 320      16.021  30.876 -58.725 
ATOM   1004  HD3 PRO A 320      17.244  31.224 -57.453 
ATOM   1005  CG  PRO A 320      15.211  31.240 -56.787 
ATOM   1006  HG2 PRO A 320      14.248  31.104 -57.283 
ATOM   1007  HG3 PRO A 320      15.357  32.293 -56.545 
ATOM   1008  CB  PRO A 320      15.253  30.386 -55.563 
ATOM   1009  HB2 PRO A 320      14.290  30.369 -55.050 
ATOM   1010  HB3 PRO A 320      16.028  30.761 -54.892 
ATOM   1011  CA  PRO A 320      15.665  29.003 -56.075 
ATOM   1012  HA  PRO A 320      16.320  28.539 -55.357 
ATOM   1013  C   PRO A 320      14.464  28.062 -56.220 
ATOM   1014  O   PRO A 320      14.015  27.489 -55.230 
ATOM   1015  N   ALA A 321      13.937  27.906 -57.441 
ATOM   1016  H   ALA A 321      14.355  28.368 -58.238 
ATOM   1017  CA  ALA A 321      12.837  26.971 -57.688 
ATOM   1018  HA  ALA A 321      12.092  27.077 -56.899 
ATOM   1019  CB  ALA A 321      12.172  27.283 -59.022 
ATOM   1020  HB1 ALA A 321      11.322  26.617 -59.170 
ATOM   1021  HB2 ALA A 321      11.821  28.315 -59.029 
ATOM   1022  HB3 ALA A 321      12.881  27.138 -59.838 
ATOM   1023  C   ALA A 321      13.359  25.520 -57.686 
ATOM   1024  O   ALA A 321      12.618  24.610 -57.318 
ATOM   1025  N   ASN A 322      14.634  25.309 -58.094 
ATOM   1026  H   ASN A 322      15.185  26.102 -58.392 
ATOM   1027  CA  ASN A 322      15.278  23.997 -58.141 
ATOM   1028  HA  ASN A 322      14.658  23.279 -57.605 
ATOM   1029  CB  ASN A 322      15.385  23.502 -59.591 
ATOM   1030  HB2 ASN A 322      16.077  24.142 -60.142 
ATOM   1031  HB3 ASN A 322      15.788  22.488 -59.593 
ATOM   1032  CG  ASN A 322      14.066  23.512 -60.334 
ATOM   1033  OD1 ASN A 322      13.801  24.383 -61.173 
ATOM   1034  ND2 ASN A 322      13.194  22.559 -60.026 
ATOM   1035 HD21 ASN A 322      13.427  21.874 -59.325 
ATOM   1036 HD22 ASN A 322      12.296  22.555 -60.482 
ATOM   1037  C   ASN A 322      16.661  23.991 -57.463 
ATOM   1038  O   ASN A 322      17.681  23.992 -58.155 
ATOM   1039  N   PRO A 323      16.721  23.992 -56.113 
ATOM   1040  CD  PRO A 323      15.617  23.970 -55.141 
ATOM   1041  HD2 PRO A 323      15.297  22.941 -54.975 
ATOM   1042  HD3 PRO A 323      14.780  24.594 -55.450 
ATOM   1043  CG  PRO A 323      16.247  24.523 -53.909 
ATOM   1044  HG2 PRO A 323      15.796  24.093 -53.014 
ATOM   1045  HG3 PRO A 323      16.097  25.604 -53.905 
ATOM   1046  CB  PRO A 323      17.701  24.250 -53.966 
ATOM   1047  HB2 PRO A 323      17.908  23.369 -53.357 
ATOM   1048  HB3 PRO A 323      18.301  25.063 -53.576 
ATOM   1049  CA  PRO A 323      18.030  23.948 -55.437 
ATOM   1050  HA  PRO A 323      18.688  24.718 -55.842 
ATOM   1051  C   PRO A 323      18.679  22.580 -55.525 
ATOM   1052  O   PRO A 323      17.991  21.580 -55.694 
ATOM   1053  N   GLY A 324      19.999  22.557 -55.397 
ATOM   1054  H   GLY A 324      20.498  23.432 -55.303 
ATOM   1055  CA  GLY A 324      20.792  21.335 -55.392 
ATOM   1056  HA2 GLY A 324      20.579  20.756 -56.292 
ATOM   1057  HA3 GLY A 324      21.850  21.597 -55.378 
ATOM   1058  C   GLY A 324      20.464  20.526 -54.155 
ATOM   1059  O   GLY A 324      20.416  21.072 -53.047 
ATOM   1060  N   GLU A 325      20.136  19.240 -54.343 
ATOM   1061  H   GLU A 325      20.125  18.850 -55.274 
ATOM   1062  CA  GLU A 325      19.731  18.393 -53.231 
ATOM   1063  HA  GLU A 325      20.016  18.845 -52.285 
ATOM   1064  CB  GLU A 325      18.200  18.206 -53.232 
ATOM   1065  HB2 GLU A 325      17.882  17.948 -54.244 
ATOM   1066  HB3 GLU A 325      17.951  17.365 -52.583 
ATOM   1067  CG  GLU A 325      17.400  19.397 -52.739 
ATOM   1068  HG2 GLU A 325      17.697  19.591 -51.708 
ATOM   1069  HG3 GLU A 325      17.647  20.272 -53.339 
ATOM   1070  CD  GLU A 325      15.899  19.192 -52.777 
ATOM   1071  OE1 GLU A 325      15.433  18.389 -53.616 
ATOM   1072  OE2 GLU A 325      15.186  19.834 -51.975 
ATOM   1073  C   GLU A 325      20.375  17.030 -53.324 
ATOM   1074  O   GLU A 325      20.220  16.357 -54.332 
ATOM   1075  N   LEU A 326      21.052  16.597 -52.269 
ATOM   1076  H   LEU A 326      21.156  17.200 -51.464 
ATOM   1077  CA  LEU A 326      21.624  15.258 -52.201 
ATOM   1078  HA  LEU A 326      21.474  14.716 -53.130 
ATOM   1079  CB  LEU A 326      23.126  15.318 -51.885 
ATOM   1080  HB2 LEU A 326      23.253  15.786 -50.908 
ATOM   1081  HB3 LEU A 326      23.472  14.294 -51.799 
ATOM   1082  CG  LEU A 326      24.016  16.054 -52.876 
ATOM   1083  HG  LEU A 326      23.718  17.101 -52.917 
ATOM   1084  CD1 LEU A 326      25.462  15.994 -52.440 
ATOM   1085 HD11 LEU A 326      26.088  16.546 -53.142 
ATOM   1086 HD12 LEU A 326      25.537  16.465 -51.465 
ATOM   1087 HD13 LEU A 326      25.808  14.962 -52.380 
ATOM   1088  CD2 LEU A 326      23.892  15.476 -54.264 
ATOM   1089 HD21 LEU A 326      24.649  15.909 -54.915 
ATOM   1090 HD22 LEU A 326      24.037  14.396 -54.234 
ATOM   1091 HD23 LEU A 326      22.908  15.696 -54.673 
ATOM   1092  C   LEU A 326      20.884  14.512 -51.074 
ATOM   1093  O   LEU A 326      20.628  15.106 -50.036 
ATOM   1094  N   VAL A 327      20.538  13.223 -51.261 
ATOM   1095  H   VAL A 327      20.791  12.752 -52.119 
ATOM   1096  CA  VAL A 327      19.813  12.469 -50.239 
ATOM   1097  HA  VAL A 327      19.309  13.177 -49.583 
ATOM   1098  CB  VAL A 327      18.695  11.640 -50.880 
ATOM   1099  HB  VAL A 327      18.010  12.324 -51.383 
ATOM   1100  CG1 VAL A 327      19.261  10.709 -51.937 
ATOM   1101 HG11 VAL A 327      18.485  10.009 -52.210 
ATOM   1102 HG12 VAL A 327      19.552  11.267 -52.825 
ATOM   1103 HG13 VAL A 327      20.105  10.134 -51.560 
ATOM   1104  CG2 VAL A 327      17.885  10.888 -49.831 
ATOM   1105 HG21 VAL A 327      17.060  10.363 -50.315 
ATOM   1106 HG22 VAL A 327      18.509  10.162 -49.309 
ATOM   1107 HG23 VAL A 327      17.464  11.589 -49.112 
ATOM   1108  C   VAL A 327      20.799  11.674 -49.371 
ATOM   1109  O   VAL A 327      21.732  11.069 -49.891 
ATOM   1110  N   LEU A 328      20.586  11.698 -48.045 
ATOM   1111  H   LEU A 328      19.759  12.187 -47.735 
ATOM   1112  CA  LEU A 328      21.485  11.260 -46.975 
ATOM   1113  HA  LEU A 328      22.491  11.575 -47.256 
ATOM   1114  CB  LEU A 328      21.083  12.033 -45.716 
ATOM   1115  HB2 LEU A 328      20.099  12.464 -45.862 
ATOM   1116  HB3 LEU A 328      20.930  11.398 -44.846 
ATOM   1117  CG  LEU A 328      22.006  13.149 -45.320 
ATOM   1118  HG  LEU A 328      23.024  12.764 -45.283 
ATOM   1119  CD1 LEU A 328      21.944  14.259 -46.329 
ATOM   1120 HD11 LEU A 328      22.605  15.066 -46.015 
ATOM   1121 HD12 LEU A 328      22.276  13.911 -47.307 
ATOM   1122 HD13 LEU A 328      20.927  14.644 -46.409 
ATOM   1123  CD2 LEU A 328      21.648  13.661 -43.948 
ATOM   1124 HD21 LEU A 328      22.340  14.454 -43.662 
ATOM   1125 HD22 LEU A 328      20.635  14.059 -43.943 
ATOM   1126 HD23 LEU A 328      21.730  12.854 -43.221 
ATOM   1127  C   LEU A 328      21.635   9.760 -46.546 
ATOM   1128  O   LEU A 328      22.071   9.532 -45.406 
ATOM   1129  N   ASP A 329      21.423   8.761 -47.411 
ATOM   1130  H   ASP A 329      21.144   8.965 -48.360 
ATOM   1131  CA  ASP A 329      21.661   7.335 -47.030 
ATOM   1132  HA  ASP A 329      21.428   6.763 -47.926 
ATOM   1133  CB  ASP A 329      23.145   7.041 -46.681 
ATOM   1134  HB2 ASP A 329      23.777   7.751 -47.216 
ATOM   1135  HB3 ASP A 329      23.313   7.189 -45.612 
ATOM   1136  CG  ASP A 329      23.581   5.651 -47.087 
ATOM   1137  OD1 ASP A 329      23.313   5.271 -48.242 
ATOM   1138  OD2 ASP A 329      24.186   4.935 -46.237 
ATOM   1139  C   ASP A 329      20.771   6.753 -45.895 
ATOM   1140  O   ASP A 329      20.836   5.554 -45.679 
ATOM   1141  N   HIS A 330      19.959   7.555 -45.190 
ATOM   1142  H   HIS A 330      19.930   8.542 -45.397 
ATOM   1143  CA  HIS A 330      19.061   7.033 -44.159 
ATOM   1144  HA  HIS A 330      19.310   6.007 -43.933 
ATOM   1145  CB  HIS A 330      19.170   7.833 -42.867 
ATOM   1146  HB2 HIS A 330      19.046   8.895 -43.085 
ATOM   1147  HB3 HIS A 330      18.358   7.538 -42.201 
ATOM   1148  CG  HIS A 330      20.445   7.638 -42.125 
ATOM   1149  ND1 HIS A 330      21.595   8.325 -42.473 
ATOM   1150  HD1 HIS A 330      21.724   8.938 -43.267 
ATOM   1151  CE1 HIS A 330      22.510   7.963 -41.587 
ATOM   1152  HE1 HIS A 330      23.535   8.318 -41.593 
ATOM   1153  NE2 HIS A 330      22.014   7.105 -40.694 
ATOM   1154  CD2 HIS A 330      20.692   6.901 -41.018 
ATOM   1155  HD2 HIS A 330      19.987   6.276 -40.492 
ATOM   1156  C   HIS A 330      17.624   7.103 -44.650 
ATOM   1157  O   HIS A 330      17.238   8.089 -45.290 
ATOM   1158  N   ILE A 331      16.827   6.085 -44.336 
ATOM   1159  H   ILE A 331      17.197   5.298 -43.821 
ATOM   1160  CA  ILE A 331      15.428   6.047 -44.733 
ATOM   1161  HA  ILE A 331      15.076   7.069 -44.864 
ATOM   1162  CB  ILE A 331      15.237   5.307 -46.074 
ATOM   1163  HB  ILE A 331      15.798   5.858 -46.813 
ATOM   1164  CG2 ILE A 331      15.818   3.900 -46.043 
ATOM   1165 HG21 ILE A 331      15.800   3.462 -47.039 
ATOM   1166 HG22 ILE A 331      16.859   3.912 -45.722 
ATOM   1167 HG23 ILE A 331      15.243   3.257 -45.379 
ATOM   1168  CG1 ILE A 331      13.778   5.302 -46.523 
ATOM   1169 HG12 ILE A 331      13.225   4.525 -45.993 
ATOM   1170 HG13 ILE A 331      13.321   6.262 -46.282 
ATOM   1171  CD1 ILE A 331      13.643   5.093 -48.014 
ATOM   1172 HD11 ILE A 331      14.162   5.886 -48.550 
ATOM   1173 HD12 ILE A 331      14.063   4.131 -48.302 
ATOM   1174 HD13 ILE A 331      12.609   5.095 -48.318 
ATOM   1175  C   ILE A 331      14.633   5.416 -43.625 
ATOM   1176  O   ILE A 331      15.052   4.410 -43.058 
ATOM   1177  N   VAL A 332      13.519   6.025 -43.270 
ATOM   1178  H   VAL A 332      13.237   6.873 -43.741 
ATOM   1179  CA  VAL A 332      12.676   5.513 -42.211 
ATOM   1180  HA  VAL A 332      13.158   4.683 -41.702 
ATOM   1181  CB  VAL A 332      12.390   6.602 -41.159 
ATOM   1182  HB  VAL A 332      11.906   7.411 -41.673 
ATOM   1183  CG1 VAL A 332      11.412   6.105 -40.105 
ATOM   1184 HG11 VAL A 332      11.303   6.860 -39.326 
ATOM   1185 HG12 VAL A 332      10.428   5.926 -40.537 
ATOM   1186 HG13 VAL A 332      11.786   5.184 -39.656 
ATOM   1187  CG2 VAL A 332      13.675   7.101 -40.523 
ATOM   1188 HG21 VAL A 332      13.446   8.050 -40.044 
ATOM   1189 HG22 VAL A 332      14.007   6.428 -39.745 
ATOM   1190 HG23 VAL A 332      14.468   7.257 -41.250 
ATOM   1191  C   VAL A 332      11.385   5.026 -42.810 
ATOM   1192  O   VAL A 332      10.798   5.730 -43.628 
ATOM   1193  N   GLU A 333      10.949   3.812 -42.433 
ATOM   1194  H   GLU A 333      11.503   3.266 -41.788 
ATOM   1195  CA  GLU A 333       9.644   3.304 -42.801 
ATOM   1196  HA  GLU A 333       9.146   3.964 -43.512 
ATOM   1197  CB  GLU A 333       9.675   1.888 -43.367 
ATOM   1198  HB2 GLU A 333      10.209   1.921 -44.315 
ATOM   1199  HB3 GLU A 333      10.218   1.221 -42.695 
ATOM   1200  CG  GLU A 333       8.279   1.327 -43.614 
ATOM   1201  HG2 GLU A 333       8.375   0.351 -44.086 
ATOM   1202  HG3 GLU A 333       7.808   1.142 -42.647 
ATOM   1203  CD  GLU A 333       7.332   2.171 -44.454 
ATOM   1204  OE1 GLU A 333       6.135   2.236 -44.093 
ATOM   1205  OE2 GLU A 333       7.776   2.778 -45.458 
ATOM   1206  C   GLU A 333       8.907   3.296 -41.502 
ATOM   1207  O   GLU A 333       9.287   2.562 -40.596 
ATOM   1208  N   ARG A 334       7.911   4.156 -41.374 
ATOM   1209  H   ARG A 334       7.681   4.775 -42.139 
ATOM   1210  CA  ARG A 334       7.121   4.233 -40.166 
ATOM   1211  HA  ARG A 334       7.723   3.944 -39.311 
ATOM   1212  CB  ARG A 334       6.644   5.668 -39.962 
ATOM   1213  HB2 ARG A 334       7.530   6.297 -39.884 
ATOM   1214  HB3 ARG A 334       6.055   5.987 -40.823 
ATOM   1215  CG  ARG A 334       5.832   5.837 -38.709 
ATOM   1216  HG2 ARG A 334       4.938   5.217 -38.795 
ATOM   1217  HG3 ARG A 334       6.400   5.499 -37.841 
ATOM   1218  CD  ARG A 334       5.407   7.271 -38.493 
ATOM   1219  HD2 ARG A 334       6.133   7.753 -37.836 
ATOM   1220  HD3 ARG A 334       5.421   7.811 -39.424 
ATOM   1221  NE  ARG A 334       4.099   7.299 -37.843 
ATOM   1222  HE  ARG A 334       3.979   6.747 -37.003 
ATOM   1223  CZ  ARG A 334       3.081   8.060 -38.228 
ATOM   1224  NH1 ARG A 334       3.230   8.925 -39.224 
ATOM   1225 HH11 ARG A 334       4.092   8.944 -39.751 
ATOM   1226 HH12 ARG A 334       2.458   9.507 -39.511 
ATOM   1227  NH2 ARG A 334       1.918   7.990 -37.592 
ATOM   1228 HH21 ARG A 334       1.158   8.577 -37.870 
ATOM   1229 HH22 ARG A 334       1.826   7.406 -36.771 
ATOM   1230  C   ARG A 334       5.936   3.277 -40.300 
ATOM   1231  O   ARG A 334       5.263   3.295 -41.317 
ATOM   1232  N   LYS A 335       5.694   2.420 -39.302 
ATOM   1233  H   LYS A 335       6.272   2.429 -38.475 
ATOM   1234  CA  LYS A 335       4.599   1.462 -39.363 
ATOM   1235  HA  LYS A 335       3.909   1.718 -40.167 
ATOM   1236  CB  LYS A 335       5.128   0.043 -39.584 
ATOM   1237  HB2 LYS A 335       6.213   0.041 -39.460 
ATOM   1238  HB3 LYS A 335       4.730  -0.660 -38.849 
ATOM   1239  CG  LYS A 335       4.814  -0.499 -40.964 
ATOM   1240  HG2 LYS A 335       4.861   0.347 -41.653 
ATOM   1241  HG3 LYS A 335       5.566  -1.140 -41.293 
ATOM   1242  CD  LYS A 335       3.456  -1.123 -41.073 
ATOM   1243  HD2 LYS A 335       3.492  -2.101 -40.599 
ATOM   1244  HD3 LYS A 335       2.708  -0.509 -40.570 
ATOM   1245  CE  LYS A 335       3.076  -1.275 -42.524 
ATOM   1246  HE2 LYS A 335       2.229  -1.956 -42.605 
ATOM   1247  HE3 LYS A 335       2.760  -0.298 -42.891 
ATOM   1248  NZ  LYS A 335       4.210  -1.743 -43.360 
ATOM   1249  HZ1 LYS A 335       4.385  -2.722 -43.190 
ATOM   1250  HZ2 LYS A 335       3.976  -1.628 -44.334 
ATOM   1251  HZ3 LYS A 335       5.047  -1.220 -43.152 
ATOM   1252  C   LYS A 335       3.810   1.450 -38.108 
ATOM   1253  O   LYS A 335       4.356   1.122 -37.060 
ATOM   1254  N   ARG A 336       2.513   1.756 -38.201 
ATOM   1255  H   ARG A 336       2.108   1.988 -39.096 
ATOM   1256  CA  ARG A 336       1.613   1.653 -37.047 
ATOM   1257  HA  ARG A 336       2.096   2.062 -36.161 
ATOM   1258  CB  ARG A 336       0.292   2.386 -37.298 
ATOM   1259  HB2 ARG A 336      -0.121   2.118 -38.272 
ATOM   1260  HB3 ARG A 336      -0.396   2.033 -36.529 
ATOM   1261  CG  ARG A 336       0.391   3.897 -37.168 
ATOM   1262  HG2 ARG A 336       1.290   4.164 -36.612 
ATOM   1263  HG3 ARG A 336       0.460   4.341 -38.162 
ATOM   1264  CD  ARG A 336      -0.789   4.484 -36.428 
ATOM   1265  HD2 ARG A 336      -0.767   4.100 -35.412 
ATOM   1266  HD3 ARG A 336      -0.688   5.569 -36.389 
ATOM   1267  NE  ARG A 336      -2.060   4.139 -37.063 
ATOM   1268  HE  ARG A 336      -2.042   3.873 -38.036 
ATOM   1269  CZ  ARG A 336      -3.222   4.079 -36.421 
ATOM   1270  NH1 ARG A 336      -3.280   4.307 -35.109 
ATOM   1271 HH11 ARG A 336      -2.423   4.452 -34.591 
ATOM   1272 HH12 ARG A 336      -4.145   4.176 -34.612 
ATOM   1273  NH2 ARG A 336      -4.331   3.750 -37.074 
ATOM   1274 HH21 ARG A 336      -4.271   3.445 -38.034 
ATOM   1275 HH22 ARG A 336      -5.189   3.611 -36.566 
ATOM   1276  C   ARG A 336       1.346   0.162 -36.820 
ATOM   1277  O   ARG A 336       1.340  -0.624 -37.774 
ATOM   1278  N   LEU A 337       1.147  -0.235 -35.570 
ATOM   1279  H   LEU A 337       1.160   0.442 -34.818 
ATOM   1280  CA  LEU A 337       0.957  -1.639 -35.242 
ATOM   1281  HA  LEU A 337       1.824  -2.131 -35.663 
ATOM   1282  CB  LEU A 337       0.903  -1.828 -33.722 
ATOM   1283  HB2 LEU A 337       1.152  -0.867 -33.287 
ATOM   1284  HB3 LEU A 337      -0.114  -2.035 -33.403 
ATOM   1285  CG  LEU A 337       1.865  -2.836 -33.088 
ATOM   1286  HG  LEU A 337       1.394  -3.819 -33.124 
ATOM   1287  CD1 LEU A 337       3.196  -2.935 -33.820 
ATOM   1288 HD11 LEU A 337       3.914  -3.508 -33.232 
ATOM   1289 HD12 LEU A 337       3.057  -3.442 -34.764 
ATOM   1290 HD13 LEU A 337       3.577  -1.932 -33.992 
ATOM   1291  CD2 LEU A 337       2.117  -2.492 -31.653 
ATOM   1292 HD21 LEU A 337       2.677  -3.293 -31.170 
ATOM   1293 HD22 LEU A 337       2.694  -1.572 -31.601 
ATOM   1294 HD23 LEU A 337       1.170  -2.360 -31.128 
ATOM   1295  C   LEU A 337      -0.244  -2.298 -35.933 
ATOM   1296  O   LEU A 337      -0.163  -3.479 -36.279 
ATOM   1297  N   ASP A 338      -1.330  -1.552 -36.169 
ATOM   1298  H   ASP A 338      -1.356  -0.579 -35.893 
ATOM   1299  CA  ASP A 338      -2.488  -2.100 -36.872 
ATOM   1300  HA  ASP A 338      -2.688  -3.090 -36.461 
ATOM   1301  CB  ASP A 338      -3.765  -1.264 -36.618 
ATOM   1302  HB2 ASP A 338      -4.585  -1.711 -37.181 
ATOM   1303  HB3 ASP A 338      -4.016  -1.341 -35.559 
ATOM   1304  CG  ASP A 338      -3.681   0.218 -36.967 
ATOM   1305  OD1 ASP A 338      -2.547   0.762 -37.008 
ATOM   1306  OD2 ASP A 338      -4.753   0.839 -37.203 
ATOM   1307  C   ASP A 338      -2.169  -2.300 -38.370 
ATOM   1308  O   ASP A 338      -2.547  -3.312 -38.959 
ATOM   1309  N   ASP A 339      -1.412  -1.360 -38.962 
ATOM   1310  H   ASP A 339      -1.160  -0.536 -38.433 
ATOM   1311  CA  ASP A 339      -0.951  -1.450 -40.353 
ATOM   1312  HA  ASP A 339      -1.803  -1.674 -40.997 
ATOM   1313  CB  ASP A 339      -0.324  -0.122 -40.797 
ATOM   1314  HB2 ASP A 339       0.428   0.190 -40.074 
ATOM   1315  HB3 ASP A 339       0.183  -0.283 -41.750 
ATOM   1316  CG  ASP A 339      -1.306   1.017 -41.001 
ATOM   1317  OD1 ASP A 339      -2.520   0.744 -41.059 
ATOM   1318  OD2 ASP A 339      -0.852   2.184 -41.119 
ATOM   1319  C   ASP A 339       0.078  -2.599 -40.501 
ATOM   1320  O   ASP A 339       0.174  -3.202 -41.568 
ATOM   1321  N   LEU A 340       0.834  -2.907 -39.428 
ATOM   1322  H   LEU A 340       0.711  -2.377 -38.575 
ATOM   1323  CA  LEU A 340       1.780  -4.009 -39.421 
ATOM   1324  HA  LEU A 340       2.407  -3.946 -40.309 
ATOM   1325  CB  LEU A 340       2.660  -3.968 -38.166 
ATOM   1326  HB2 LEU A 340       3.224  -3.034 -38.173 
ATOM   1327  HB3 LEU A 340       2.017  -3.948 -37.291 
ATOM   1328  CG  LEU A 340       3.639  -5.128 -37.978 
ATOM   1329  HG  LEU A 340       3.069  -6.053 -37.923 
ATOM   1330  CD1 LEU A 340       4.591  -5.240 -39.131 
ATOM   1331 HD11 LEU A 340       5.305  -6.045 -38.951 
ATOM   1332 HD12 LEU A 340       4.053  -5.472 -40.049 
ATOM   1333 HD13 LEU A 340       5.136  -4.304 -39.257 
ATOM   1334  CD2 LEU A 340       4.418  -4.987 -36.690 
ATOM   1335 HD21 LEU A 340       5.163  -5.779 -36.622 
ATOM   1336 HD22 LEU A 340       4.915  -4.017 -36.644 
ATOM   1337 HD23 LEU A 340       3.745  -5.099 -35.847 
ATOM   1338  C   LEU A 340       0.985  -5.307 -39.496 
ATOM   1339  O   LEU A 340       1.319  -6.142 -40.328 
ATOM   1340  N   CYS A 341      -0.123  -5.441 -38.696 
ATOM   1341  H   CYS A 341      -0.353  -4.687 -38.063 
ATOM   1342  CA  CYS A 341      -1.041  -6.594 -38.723 
ATOM   1343  HA  CYS A 341      -0.481  -7.478 -38.420 
ATOM   1344  CB  CYS A 341      -2.216  -6.415 -37.766 
ATOM   1345  HB2 CYS A 341      -2.733  -5.480 -37.965 
ATOM   1346  HB3 CYS A 341      -2.919  -7.228 -37.949 
ATOM   1347  SG  CYS A 341      -1.776  -6.479 -36.018 
ATOM   1348  HG  CYS A 341      -1.136  -5.306 -35.988 
ATOM   1349  C   CYS A 341      -1.546  -6.811 -40.129 
ATOM   1350  O   CYS A 341      -1.391  -7.896 -40.642 
ATOM   1351  N   SER A 342      -2.108  -5.777 -40.766 
ATOM   1352  H   SER A 342      -2.210  -4.896 -40.279 
ATOM   1353  CA  SER A 342      -2.657  -5.861 -42.117 
ATOM   1354  HA  SER A 342      -3.444  -6.616 -42.112 
ATOM   1355  CB  SER A 342      -3.286  -4.535 -42.526 
ATOM   1356  HB2 SER A 342      -2.497  -3.811 -42.730 
ATOM   1357  HB3 SER A 342      -3.880  -4.673 -43.430 
ATOM   1358  OG  SER A 342      -4.101  -4.017 -41.493 
ATOM   1359  HG  SER A 342      -4.895  -4.552 -41.425 
ATOM   1360  C   SER A 342      -1.622  -6.264 -43.154 
ATOM   1361  O   SER A 342      -1.919  -7.092 -44.014 
ATOM   1362  N   SER A 343      -0.414  -5.670 -43.089 
ATOM   1363  H   SER A 343      -0.228  -5.001 -42.354 
ATOM   1364  CA  SER A 343       0.652  -5.986 -44.034 
ATOM   1365  HA  SER A 343       0.276  -5.844 -45.048 
ATOM   1366  CB  SER A 343       1.849  -5.061 -43.833 
ATOM   1367  HB2 SER A 343       2.233  -5.181 -42.819 
ATOM   1368  HB3 SER A 343       2.634  -5.341 -44.535 
ATOM   1369  OG  SER A 343       1.512  -3.701 -44.039 
ATOM   1370  HG  SER A 343       0.855  -3.459 -43.373 
ATOM   1371  C   SER A 343       1.093  -7.437 -43.882 
ATOM   1372  O   SER A 343       1.401  -8.076 -44.887 
ATOM   1373  N   ILE A 344       1.137  -7.955 -42.634 
ATOM   1374  H   ILE A 344       0.867  -7.389 -41.841 
ATOM   1375  CA  ILE A 344       1.543  -9.334 -42.384 
ATOM   1376  HA  ILE A 344       2.444  -9.542 -42.961 
ATOM   1377  CB  ILE A 344       1.882  -9.579 -40.886 
ATOM   1378  HB  ILE A 344       1.045  -9.198 -40.299 
ATOM   1379  CG2 ILE A 344       2.016 -11.077 -40.579 
ATOM   1380 HG21 ILE A 344       2.251 -11.246 -39.530 
ATOM   1381 HG22 ILE A 344       1.077 -11.596 -40.772 
ATOM   1382 HG23 ILE A 344       2.801 -11.516 -41.195 
ATOM   1383  CG1 ILE A 344       3.144  -8.823 -40.458 
ATOM   1384 HG12 ILE A 344       4.018  -9.303 -40.899 
ATOM   1385 HG13 ILE A 344       3.114  -7.800 -40.825 
ATOM   1386  CD1 ILE A 344       3.304  -8.787 -38.971 
ATOM   1387 HD11 ILE A 344       4.141  -8.139 -38.720 
ATOM   1388 HD12 ILE A 344       2.402  -8.389 -38.505 
ATOM   1389 HD13 ILE A 344       3.517  -9.776 -38.571 
ATOM   1390  C   ILE A 344       0.457 -10.277 -42.880 
ATOM   1391  O   ILE A 344       0.765 -11.232 -43.591 
ATOM   1392  N   ILE A 345      -0.821  -9.989 -42.544 
ATOM   1393  H   ILE A 345      -1.012  -9.182 -41.969 
ATOM   1394  CA  ILE A 345      -1.956 -10.826 -42.945 
ATOM   1395  HA  ILE A 345      -1.775 -11.823 -42.541 
ATOM   1396  CB  ILE A 345      -3.350 -10.344 -42.398 
ATOM   1397  HB  ILE A 345      -3.580  -9.391 -42.879 
ATOM   1398  CG2 ILE A 345      -4.448 -11.305 -42.794 
ATOM   1399 HG21 ILE A 345      -5.411 -10.971 -42.405 
ATOM   1400 HG22 ILE A 345      -4.539 -11.345 -43.880 
ATOM   1401 HG23 ILE A 345      -4.234 -12.308 -42.425 
ATOM   1402  CG1 ILE A 345      -3.395 -10.081 -40.889 
ATOM   1403 HG12 ILE A 345      -3.153  -9.096 -40.588 
ATOM   1404 HG13 ILE A 345      -4.458 -10.051 -40.642 
ATOM   1405  CD1 ILE A 345      -2.913 -11.032 -40.119 
ATOM   1406 HD11 ILE A 345      -3.180 -10.777 -39.101 
ATOM   1407 HD12 ILE A 345      -3.337 -12.008 -40.354 
ATOM   1408 HD13 ILE A 345      -1.826 -11.074 -40.188 
ATOM   1409  C   ILE A 345      -2.000 -10.960 -44.471 
ATOM   1410  O   ILE A 345      -1.952 -12.076 -44.988 
ATOM   1411  N   ASP A 346      -2.009  -9.831 -45.185 
ATOM   1412  H   ASP A 346      -2.053  -8.939 -44.713 
ATOM   1413  CA  ASP A 346      -2.108  -9.847 -46.625 
ATOM   1414  HA  ASP A 346      -2.776 -10.662 -46.907 
ATOM   1415  CB  ASP A 346      -2.790  -8.558 -47.098 
ATOM   1416  HB2 ASP A 346      -2.242  -7.696 -46.714 
ATOM   1417  HB3 ASP A 346      -2.752  -8.515 -48.187 
ATOM   1418  CG  ASP A 346      -4.265  -8.448 -46.688 
ATOM   1419  OD1 ASP A 346      -4.737  -9.315 -45.898 
ATOM   1420  OD2 ASP A 346      -4.953  -7.495 -47.168 
ATOM   1421  C   ASP A 346      -0.770 -10.116 -47.377 
ATOM   1422  O   ASP A 346      -0.749 -10.161 -48.611 
ATOM   1423  N   GLY A 347       0.319 -10.327 -46.645 
ATOM   1424  H   GLY A 347       0.244 -10.302 -45.637 
ATOM   1425  CA  GLY A 347       1.607 -10.699 -47.232 
ATOM   1426  HA2 GLY A 347       2.188 -11.191 -46.453 
ATOM   1427  HA3 GLY A 347       1.432 -11.439 -48.014 
ATOM   1428  C   GLY A 347       2.467  -9.595 -47.816 
ATOM   1429  O   GLY A 347       3.602  -9.835 -48.249 
ATOM   1430  N   ARG A 348       1.952  -8.372 -47.810 
ATOM   1431  H   ARG A 348       1.023  -8.224 -47.442 
ATOM   1432  CA  ARG A 348       2.705  -7.229 -48.310 
ATOM   1433  HA  ARG A 348       3.035  -7.452 -49.326 
ATOM   1434  CB  ARG A 348       1.805  -5.976 -48.359 
ATOM   1435  HB2 ARG A 348       1.843  -5.517 -47.371 
ATOM   1436  HB3 ARG A 348       2.217  -5.259 -49.071 
ATOM   1437  CG  ARG A 348       0.323  -6.227 -48.647 
ATOM   1438  HG2 ARG A 348      -0.103  -7.019 -48.032 
ATOM   1439  HG3 ARG A 348      -0.211  -5.313 -48.382 
ATOM   1440  CD  ARG A 348       0.055  -6.482 -50.117 
ATOM   1441  HD2 ARG A 348       0.551  -5.698 -50.689 
ATOM   1442  HD3 ARG A 348       0.502  -7.437 -50.397 
ATOM   1443  NE  ARG A 348      -1.380  -6.533 -50.416 
ATOM   1444  HE  ARG A 348      -1.962  -7.079 -49.795 
ATOM   1445  CZ  ARG A 348      -1.953  -5.922 -51.454 
ATOM   1446  NH1 ARG A 348      -1.219  -5.206 -52.301 
ATOM   1447 HH11 ARG A 348      -1.658  -4.742 -53.081 
ATOM   1448 HH12 ARG A 348      -0.223  -5.130 -52.162 
ATOM   1449  NH2 ARG A 348      -3.261  -6.020 -51.651 
ATOM   1450 HH21 ARG A 348      -3.693  -5.566 -52.439 
ATOM   1451 HH22 ARG A 348      -3.821  -6.573 -51.019 
ATOM   1452  C   ARG A 348       3.955  -6.955 -47.440 
ATOM   1453  O   ARG A 348       4.859  -6.274 -47.904 
ATOM   1454  N   PHE A 349       4.009  -7.488 -46.200 
ATOM   1455  H   PHE A 349       3.224  -8.035 -45.875 
ATOM   1456  CA  PHE A 349       5.090  -7.247 -45.254 
ATOM   1457  HA  PHE A 349       5.078  -6.175 -45.054 
ATOM   1458  CB  PHE A 349       4.838  -7.962 -43.934 
ATOM   1459  HB2 PHE A 349       3.875  -7.638 -43.542 
ATOM   1460  HB3 PHE A 349       4.780  -9.037 -44.115 
ATOM   1461  CG  PHE A 349       5.875  -7.679 -42.877 
ATOM   1462  CD1 PHE A 349       6.164  -6.382 -42.492 
ATOM   1463  HD1 PHE A 349       5.663  -5.550 -42.967 
ATOM   1464  CE1 PHE A 349       7.113  -6.128 -41.516 
ATOM   1465  HE1 PHE A 349       7.333  -5.127 -41.205 
ATOM   1466  CZ  PHE A 349       7.744  -7.165 -40.891 
ATOM   1467  HZ  PHE A 349       8.433  -6.968 -40.088 
ATOM   1468  CE2 PHE A 349       7.473  -8.452 -41.260 
ATOM   1469  HE2 PHE A 349       7.973  -9.271 -40.760 
ATOM   1470  CD2 PHE A 349       6.538  -8.709 -42.246 
ATOM   1471  HD2 PHE A 349       6.314  -9.736 -42.506 
ATOM   1472  C   PHE A 349       6.466  -7.567 -45.793 
ATOM   1473  O   PHE A 349       7.371  -6.739 -45.655 
ATOM   1474  N   ARG A 350       6.620  -8.714 -46.459 
ATOM   1475  H   ARG A 350       5.833  -9.334 -46.589 
ATOM   1476  CA  ARG A 350       7.913  -9.085 -47.019 
ATOM   1477  HA  ARG A 350       8.679  -8.959 -46.252 
ATOM   1478  CB  ARG A 350       7.908 -10.551 -47.457 
ATOM   1479  HB2 ARG A 350       7.073 -10.717 -48.141 
ATOM   1480  HB3 ARG A 350       8.833 -10.744 -48.004 
ATOM   1481  CG  ARG A 350       7.825 -11.534 -46.318 
ATOM   1482  HG2 ARG A 350       8.658 -11.365 -45.634 
ATOM   1483  HG3 ARG A 350       6.887 -11.395 -45.780 
ATOM   1484  CD  ARG A 350       7.900 -12.949 -46.862 
ATOM   1485  HD2 ARG A 350       7.076 -13.117 -47.557 
ATOM   1486  HD3 ARG A 350       8.830 -13.057 -47.422 
ATOM   1487  NE  ARG A 350       7.886 -13.972 -45.817 
ATOM   1488  HE  ARG A 350       8.775 -14.363 -45.542 
ATOM   1489  CZ  ARG A 350       6.787 -14.433 -45.231 
ATOM   1490  NH1 ARG A 350       5.596 -13.946 -45.557 
ATOM   1491 HH11 ARG A 350       4.766 -14.305 -45.111 
ATOM   1492 HH12 ARG A 350       5.518 -13.245 -46.278 
ATOM   1493  NH2 ARG A 350       6.871 -15.365 -44.295 
ATOM   1494 HH21 ARG A 350       6.035 -15.701 -43.841 
ATOM   1495 HH22 ARG A 350       7.770 -15.742 -44.032 
ATOM   1496  C   ARG A 350       8.296  -8.194 -48.195 
ATOM   1497  O   ARG A 350       9.446  -7.750 -48.286 
ATOM   1498  N   GLU A 351       7.324  -7.944 -49.091 
ATOM   1499  H   GLU A 351       6.402  -8.322 -48.930 
ATOM   1500  CA  GLU A 351       7.512  -7.143 -50.297 
ATOM   1501  HA  GLU A 351       8.298  -7.608 -50.893 
ATOM   1502  CB  GLU A 351       6.217  -7.122 -51.123 
ATOM   1503  HB2 GLU A 351       5.918  -8.163 -51.262 
ATOM   1504  HB3 GLU A 351       5.412  -6.652 -50.562 
ATOM   1505  CG  GLU A 351       6.367  -6.527 -52.512 
ATOM   1506  HG2 GLU A 351       7.408  -6.602 -52.833 
ATOM   1507  HG3 GLU A 351       5.771  -7.131 -53.198 
ATOM   1508  CD  GLU A 351       5.891  -5.091 -52.658 
ATOM   1509  OE1 GLU A 351       6.364  -4.395 -53.589 
ATOM   1510  OE2 GLU A 351       5.047  -4.660 -51.833 
ATOM   1511  C   GLU A 351       7.946  -5.731 -49.940 
ATOM   1512  O   GLU A 351       8.889  -5.203 -50.541 
ATOM   1513  N   GLN A 352       7.291  -5.141 -48.923 
ATOM   1514  H   GLN A 352       6.534  -5.641 -48.481 
ATOM   1515  CA  GLN A 352       7.584  -3.797 -48.436 
ATOM   1516  HA  GLN A 352       7.418  -3.079 -49.240 
ATOM   1517  CB  GLN A 352       6.695  -3.428 -47.232 
ATOM   1518  HB2 GLN A 352       6.848  -4.182 -46.459 
ATOM   1519  HB3 GLN A 352       7.032  -2.470 -46.830 
ATOM   1520  CG  GLN A 352       5.205  -3.332 -47.507 
ATOM   1521  HG2 GLN A 352       5.064  -2.411 -48.073 
ATOM   1522  HG3 GLN A 352       4.813  -4.078 -48.173 
ATOM   1523  CD  GLN A 352       4.390  -3.169 -46.242 
ATOM   1524  OE1 GLN A 352       4.941  -2.964 -45.162 
ATOM   1525  NE2 GLN A 352       3.061  -3.241 -46.326 
ATOM   1526 HE21 GLN A 352       2.627  -3.405 -47.223 
ATOM   1527 HE22 GLN A 352       2.497  -3.190 -45.491 
ATOM   1528  C   GLN A 352       9.035  -3.706 -47.977 
ATOM   1529  O   GLN A 352       9.756  -2.796 -48.393 
ATOM   1530  N   LYS A 353       9.467  -4.660 -47.133 
ATOM   1531  H   LYS A 353       8.840  -5.394 -46.832 
ATOM   1532  CA  LYS A 353      10.830  -4.651 -46.636 
ATOM   1533  HA  LYS A 353      11.036  -3.659 -46.242 
ATOM   1534  CB  LYS A 353      11.001  -5.631 -45.487 
ATOM   1535  HB2 LYS A 353      10.623  -6.611 -45.782 
ATOM   1536  HB3 LYS A 353      12.068  -5.723 -45.277 
ATOM   1537  CG  LYS A 353      10.305  -5.154 -44.223 
ATOM   1538  HG2 LYS A 353      10.543  -4.102 -44.059 
ATOM   1539  HG3 LYS A 353       9.224  -5.245 -44.336 
ATOM   1540  CD  LYS A 353      10.755  -5.924 -42.998 
ATOM   1541  HD2 LYS A 353      11.831  -5.799 -42.862 
ATOM   1542  HD3 LYS A 353      10.248  -5.501 -42.129 
ATOM   1543  CE  LYS A 353      10.425  -7.384 -43.103 
ATOM   1544  HE2 LYS A 353       9.364  -7.494 -43.332 
ATOM   1545  HE3 LYS A 353      11.014  -7.834 -43.904 
ATOM   1546  NZ  LYS A 353      10.727  -8.074 -41.824 
ATOM   1547  HZ1 LYS A 353      10.186  -7.662 -41.077 
ATOM   1548  HZ2 LYS A 353      10.517  -9.058 -41.901 
ATOM   1549  HZ3 LYS A 353      11.711  -7.977 -41.609 
ATOM   1550  C   LYS A 353      11.842  -4.877 -47.747 
ATOM   1551  O   LYS A 353      12.905  -4.258 -47.729 
ATOM   1552  N   PHE A 354      11.488  -5.698 -48.747 
ATOM   1553  H   PHE A 354      10.587  -6.156 -48.719 
ATOM   1554  CA  PHE A 354      12.350  -5.948 -49.890 
ATOM   1555  HA  PHE A 354      13.308  -6.323 -49.528 
ATOM   1556  CB  PHE A 354      11.734  -7.017 -50.810 
ATOM   1557  HB2 PHE A 354      11.663  -7.954 -50.256 
ATOM   1558  HB3 PHE A 354      10.725  -6.730 -51.091 
ATOM   1559  CG  PHE A 354      12.535  -7.254 -52.071 
ATOM   1560  CD1 PHE A 354      13.701  -7.990 -52.040 
ATOM   1561  HD1 PHE A 354      14.033  -8.433 -51.112 
ATOM   1562  CE1 PHE A 354      14.443  -8.183 -53.195 
ATOM   1563  HE1 PHE A 354      15.350  -8.772 -53.157 
ATOM   1564  CZ  PHE A 354      14.038  -7.626 -54.378 
ATOM   1565  HZ  PHE A 354      14.579  -7.808 -55.288 
ATOM   1566  CE2 PHE A 354      12.887  -6.906 -54.430 
ATOM   1567  HE2 PHE A 354      12.596  -6.478 -55.367 
ATOM   1568  CD2 PHE A 354      12.131  -6.719 -53.281 
ATOM   1569  HD2 PHE A 354      11.232  -6.122 -53.329 
ATOM   1570  C   PHE A 354      12.607  -4.645 -50.660 
ATOM   1571  O   PHE A 354      13.758  -4.340 -50.989 
ATOM   1572  N   ARG A 355      11.547  -3.860 -50.910 
ATOM   1573  H   ARG A 355      10.626  -4.148 -50.605 
ATOM   1574  CA  ARG A 355      11.673  -2.607 -51.645 
ATOM   1575  HA  ARG A 355      12.239  -2.811 -52.555 
ATOM   1576  CB  ARG A 355      10.303  -2.111 -52.077 
ATOM   1577  HB2 ARG A 355       9.692  -1.961 -51.185 
ATOM   1578  HB3 ARG A 355      10.388  -1.147 -52.582 
ATOM   1579  CG  ARG A 355       9.599  -3.124 -52.975 
ATOM   1580  HG2 ARG A 355       9.883  -4.152 -52.756 
ATOM   1581  HG3 ARG A 355       8.535  -3.051 -52.750 
ATOM   1582  CD  ARG A 355       9.750  -2.859 -54.461 
ATOM   1583  HD2 ARG A 355       8.760  -2.686 -54.887 
ATOM   1584  HD3 ARG A 355      10.316  -1.939 -54.610 
ATOM   1585  NE  ARG A 355      10.424  -3.919 -55.220 
ATOM   1586  HE  ARG A 355      11.399  -3.774 -55.435 
ATOM   1587  CZ  ARG A 355       9.820  -5.007 -55.699 
ATOM   1588  NH1 ARG A 355       8.535  -5.234 -55.436 
ATOM   1589 HH11 ARG A 355       8.077  -6.057 -55.793 
ATOM   1590 HH12 ARG A 355       8.004  -4.590 -54.860 
ATOM   1591  NH2 ARG A 355      10.503  -5.889 -56.421 
ATOM   1592 HH21 ARG A 355      10.032  -6.698 -56.798 
ATOM   1593 HH22 ARG A 355      11.467  -5.706 -56.649 
ATOM   1594  C   ARG A 355      12.464  -1.546 -50.881 
ATOM   1595  O   ARG A 355      13.141  -0.721 -51.497 
ATOM   1596  N   LEU A 356      12.413  -1.584 -49.548 
ATOM   1597  H   LEU A 356      11.828  -2.266 -49.088 
ATOM   1598  CA  LEU A 356      13.195  -0.657 -48.732 
ATOM   1599  HA  LEU A 356      13.117   0.347 -49.152 
ATOM   1600  CB  LEU A 356      12.686  -0.620 -47.286 
ATOM   1601  HB2 LEU A 356      12.674  -1.651 -46.941 
ATOM   1602  HB3 LEU A 356      13.390  -0.068 -46.661 
ATOM   1603  CG  LEU A 356      11.299  -0.023 -47.113 
ATOM   1604  HG  LEU A 356      10.681  -0.351 -47.948 
ATOM   1605  CD1 LEU A 356      10.646  -0.540 -45.866 
ATOM   1606 HD11 LEU A 356       9.614  -0.196 -45.850 
ATOM   1607 HD12 LEU A 356      10.638  -1.625 -45.856 
ATOM   1608 HD13 LEU A 356      11.164  -0.171 -44.985 
ATOM   1609  CD2 LEU A 356      11.332   1.504 -47.151 
ATOM   1610 HD21 LEU A 356      10.321   1.890 -47.283 
ATOM   1611 HD22 LEU A 356      11.745   1.893 -46.220 
ATOM   1612 HD23 LEU A 356      11.968   1.852 -47.960 
ATOM   1613  C   LEU A 356      14.668  -1.058 -48.762 
ATOM   1614  O   LEU A 356      15.532  -0.177 -48.797 
ATOM   1615  N   LYS A 357      14.962  -2.383 -48.776 
ATOM   1616  H   LYS A 357      14.205  -3.051 -48.730 
ATOM   1617  CA  LYS A 357      16.333  -2.891 -48.842 
ATOM   1618  HA  LYS A 357      16.904  -2.521 -47.995 
ATOM   1619  CB  LYS A 357      16.356  -4.435 -48.809 
ATOM   1620  HB2 LYS A 357      15.600  -4.842 -49.474 
ATOM   1621  HB3 LYS A 357      17.329  -4.760 -49.183 
ATOM   1622  CG  LYS A 357      16.186  -5.040 -47.427 
ATOM   1623  HG2 LYS A 357      16.955  -4.631 -46.775 
ATOM   1624  HG3 LYS A 357      15.215  -4.783 -47.013 
ATOM   1625  CD  LYS A 357      16.343  -6.557 -47.481 
ATOM   1626  HD2 LYS A 357      15.563  -6.953 -48.134 
ATOM   1627  HD3 LYS A 357      17.316  -6.815 -47.903 
ATOM   1628  CE  LYS A 357      16.217  -7.206 -46.127 
ATOM   1629  HE2 LYS A 357      17.120  -7.026 -45.541 
ATOM   1630  HE3 LYS A 357      15.378  -6.742 -45.607 
ATOM   1631  NZ  LYS A 357      15.946  -8.668 -46.226 
ATOM   1632  HZ1 LYS A 357      15.180  -8.835 -46.860 
ATOM   1633  HZ2 LYS A 357      16.773  -9.153 -46.542 
ATOM   1634  HZ3 LYS A 357      15.687  -9.016 -45.311 
ATOM   1635  C   LYS A 357      17.009  -2.393 -50.122 
ATOM   1636  O   LYS A 357      18.081  -1.783 -50.060 
ATOM   1637  N   ARG A 358      16.313  -2.563 -51.266 
ATOM   1638  H   ARG A 358      15.408  -3.009 -51.208 
ATOM   1639  CA  ARG A 358      16.786  -2.191 -52.594 
ATOM   1640  HA  ARG A 358      17.873  -2.097 -52.565 
ATOM   1641  CB  ARG A 358      16.456  -3.315 -53.596 
ATOM   1642  HB2 ARG A 358      15.421  -3.634 -53.459 
ATOM   1643  HB3 ARG A 358      16.582  -2.959 -54.620 
ATOM   1644  CG  ARG A 358      17.400  -4.501 -53.398 
ATOM   1645  HG2 ARG A 358      18.369  -4.265 -53.842 
ATOM   1646  HG3 ARG A 358      17.561  -4.654 -52.330 
ATOM   1647  CD  ARG A 358      16.917  -5.818 -53.948 
ATOM   1648  HD2 ARG A 358      17.650  -6.581 -53.685 
ATOM   1649  HD3 ARG A 358      15.972  -6.060 -53.467 
ATOM   1650  NE  ARG A 358      16.728  -5.776 -55.398 
ATOM   1651  HE  ARG A 358      16.546  -4.873 -55.811 
ATOM   1652  CZ  ARG A 358      16.804  -6.838 -56.198 
ATOM   1653  NH1 ARG A 358      17.067  -8.040 -55.697 
ATOM   1654 HH11 ARG A 358      17.135  -8.841 -56.307 
ATOM   1655 HH12 ARG A 358      17.238  -8.142 -54.708 
ATOM   1656  NH2 ARG A 358      16.605  -6.707 -57.505 
ATOM   1657 HH21 ARG A 358      16.414  -5.798 -57.899 
ATOM   1658 HH22 ARG A 358      16.659  -7.514 -58.107 
ATOM   1659  C   ARG A 358      16.270  -0.823 -53.050 
ATOM   1660  O   ARG A 358      15.561  -0.725 -54.060 
ATOM   1661  N   CYS A 359      16.610   0.231 -52.276 
ATOM   1662  H   CYS A 359      17.143   0.074 -51.432 
ATOM   1663  CA  CYS A 359      16.197   1.606 -52.589 
ATOM   1664  HA  CYS A 359      15.606   1.590 -53.505 
ATOM   1665  CB  CYS A 359      15.271   2.169 -51.514 
ATOM   1666  HB2 CYS A 359      14.825   3.071 -51.920 
ATOM   1667  HB3 CYS A 359      14.486   1.449 -51.288 
ATOM   1668  SG  CYS A 359      16.106   2.663 -49.986 
ATOM   1669  HG  CYS A 359      17.119   1.801 -50.071 
ATOM   1670  C   CYS A 359      17.372   2.567 -52.875 
ATOM   1671  O   CYS A 359      17.150   3.663 -53.411 
ATOM   1672  N   GLY A 360      18.590   2.173 -52.509 
ATOM   1673  H   GLY A 360      18.723   1.266 -52.087 
ATOM   1674  CA  GLY A 360      19.769   3.012 -52.719 
ATOM   1675  HA2 GLY A 360      20.598   2.363 -53.004 
ATOM   1676  HA3 GLY A 360      19.601   3.700 -53.548 
ATOM   1677  C   GLY A 360      20.220   3.816 -51.508 
ATOM   1678  O   GLY A 360      21.228   4.533 -51.559 
ATOM   1679  N   LEU A 361      19.447   3.735 -50.420 
ATOM   1680  H   LEU A 361      18.623   3.154 -50.452 
ATOM   1681  CA  LEU A 361      19.743   4.381 -49.149 
ATOM   1682  HA  LEU A 361      20.639   5.001 -49.192 
ATOM   1683  CB  LEU A 361      18.532   5.205 -48.680 
ATOM   1684  HB2 LEU A 361      17.624   4.730 -49.042 
ATOM   1685  HB3 LEU A 361      18.493   5.146 -47.591 
ATOM   1686  CG  LEU A 361      18.471   6.707 -49.025 
ATOM   1687  HG  LEU A 361      19.188   7.237 -48.401 
ATOM   1688  CD1 LEU A 361      18.825   6.992 -50.457 
ATOM   1689 HD11 LEU A 361      18.666   8.044 -50.688 
ATOM   1690 HD12 LEU A 361      19.875   6.761 -50.631 
ATOM   1691 HD13 LEU A 361      18.213   6.379 -51.117 
ATOM   1692  CD2 LEU A 361      17.111   7.269 -48.735 
ATOM   1693 HD21 LEU A 361      17.008   8.271 -49.145 
ATOM   1694 HD22 LEU A 361      16.334   6.638 -49.165 
ATOM   1695 HD23 LEU A 361      16.983   7.352 -47.664 
ATOM   1696  C   LEU A 361      19.978   3.179 -48.241 
ATOM   1697  O   LEU A 361      19.035   2.463 -47.904 
ATOM   1698  N   GLU A 362      21.244   2.893 -47.927 
ATOM   1699  H   GLU A 362      21.988   3.498 -48.250 
ATOM   1700  CA  GLU A 362      21.604   1.680 -47.212 
ATOM   1701  HA  GLU A 362      20.984   0.881 -47.621 
ATOM   1702  CB  GLU A 362      23.058   1.295 -47.489 
ATOM   1703  HB2 GLU A 362      23.592   2.143 -47.921 
ATOM   1704  HB3 GLU A 362      23.567   1.042 -46.558 
ATOM   1705  CG  GLU A 362      23.193   0.104 -48.430 
ATOM   1706  HG2 GLU A 362      24.255  -0.123 -48.534 
ATOM   1707  HG3 GLU A 362      22.728  -0.762 -47.954 
ATOM   1708  CD  GLU A 362      22.603   0.278 -49.820 
ATOM   1709  OE1 GLU A 362      23.250   0.936 -50.670 
ATOM   1710  OE2 GLU A 362      21.500  -0.263 -50.067 
ATOM   1711  C   GLU A 362      21.346   1.663 -45.708 
ATOM   1712  O   GLU A 362      21.403   0.573 -45.138 
ATOM   1713  N   ARG A 363      21.042   2.793 -45.067 
ATOM   1714  H   ARG A 363      21.023   3.668 -45.573 
ATOM   1715  CA  ARG A 363      20.764   2.799 -43.630 
ATOM   1716  HA  ARG A 363      21.163   1.895 -43.169 
ATOM   1717  CB  ARG A 363      21.468   3.979 -42.962 
ATOM   1718  HB2 ARG A 363      21.133   4.903 -43.413 
ATOM   1719  HB3 ARG A 363      21.135   4.036 -41.925 
ATOM   1720  CG  ARG A 363      22.974   3.934 -43.077 
ATOM   1721  HG2 ARG A 363      23.323   3.301 -43.893 
ATOM   1722  HG3 ARG A 363      23.332   4.953 -43.239 
ATOM   1723  CD  ARG A 363      23.502   3.439 -41.755 
ATOM   1724  HD2 ARG A 363      22.865   3.802 -40.948 
ATOM   1725  HD3 ARG A 363      23.478   2.348 -41.750 
ATOM   1726  NE  ARG A 363      24.857   3.902 -41.449 
ATOM   1727  HE  ARG A 363      25.406   4.257 -42.217 
ATOM   1728  CZ  ARG A 363      25.408   3.851 -40.234 
ATOM   1729  NH1 ARG A 363      24.713   3.387 -39.197 
ATOM   1730 HH11 ARG A 363      25.116   3.387 -38.271 
ATOM   1731 HH12 ARG A 363      23.758   3.089 -39.327 
ATOM   1732  NH2 ARG A 363      26.654   4.274 -40.045 
ATOM   1733 HH21 ARG A 363      27.061   4.237 -39.124 
ATOM   1734 HH22 ARG A 363      27.172   4.661 -40.818 
ATOM   1735  C   ARG A 363      19.247   2.827 -43.365 
ATOM   1736  O   ARG A 363      18.652   3.901 -43.329 
ATOM   1737  N   ARG A 364      18.625   1.655 -43.192 
ATOM   1738  H   ARG A 364      19.152   0.795 -43.233 
ATOM   1739  CA  ARG A 364      17.183   1.583 -42.998 
ATOM   1740  HA  ARG A 364      16.708   2.428 -43.499 
ATOM   1741  CB  ARG A 364      16.625   0.312 -43.615 
ATOM   1742  HB2 ARG A 364      17.129  -0.532 -43.147 
ATOM   1743  HB3 ARG A 364      15.579   0.262 -43.324 
ATOM   1744  CG  ARG A 364      16.638   0.293 -45.127 
ATOM   1745  HG2 ARG A 364      15.622   0.107 -45.477 
ATOM   1746  HG3 ARG A 364      16.959   1.255 -45.527 
ATOM   1747  CD  ARG A 364      17.532  -0.807 -45.690 
ATOM   1748  HD2 ARG A 364      17.279  -0.957 -46.737 
ATOM   1749  HD3 ARG A 364      18.557  -0.435 -45.646 
ATOM   1750  NE  ARG A 364      17.457  -2.075 -44.947 
ATOM   1751  HE  ARG A 364      16.642  -2.224 -44.371 
ATOM   1752  CZ  ARG A 364      18.394  -3.017 -44.986 
ATOM   1753  NH1 ARG A 364      18.255  -4.121 -44.276 
ATOM   1754 HH11 ARG A 364      17.468  -4.237 -43.653 
ATOM   1755 HH12 ARG A 364      18.974  -4.831 -44.288 
ATOM   1756  NH2 ARG A 364      19.477  -2.857 -45.739 
ATOM   1757 HH21 ARG A 364      20.191  -3.568 -45.761 
ATOM   1758 HH22 ARG A 364      19.584  -2.024 -46.302 
ATOM   1759  C   ARG A 364      16.769   1.598 -41.560 
ATOM   1760  O   ARG A 364      17.371   0.913 -40.737 
ATOM   1761  N   VAL A 365      15.683   2.311 -41.268 
ATOM   1762  H   VAL A 365      15.239   2.843 -42.003 
ATOM   1763  CA  VAL A 365      15.106   2.402 -39.936 
ATOM   1764  HA  VAL A 365      15.646   1.739 -39.265 
ATOM   1765  CB  VAL A 365      15.196   3.843 -39.373 
ATOM   1766  HB  VAL A 365      14.643   4.482 -40.048 
ATOM   1767  CG1 VAL A 365      14.559   3.943 -37.984 
ATOM   1768 HG11 VAL A 365      14.648   4.965 -37.616 
ATOM   1769 HG12 VAL A 365      13.499   3.693 -38.024 
ATOM   1770 HG13 VAL A 365      15.065   3.276 -37.288 
ATOM   1771  CG2 VAL A 365      16.638   4.345 -39.354 
ATOM   1772 HG21 VAL A 365      16.669   5.355 -38.944 
ATOM   1773 HG22 VAL A 365      17.261   3.695 -38.744 
ATOM   1774 HG23 VAL A 365      17.046   4.384 -40.365 
ATOM   1775  C   VAL A 365      13.662   1.953 -40.024 
ATOM   1776  O   VAL A 365      12.939   2.372 -40.917 
ATOM   1777  N   TYR A 366      13.247   1.093 -39.118 
ATOM   1778  H   TYR A 366      13.885   0.785 -38.399 
ATOM   1779  CA  TYR A 366      11.877   0.630 -39.053 
ATOM   1780  HA  TYR A 366      11.313   0.987 -39.915 
ATOM   1781  CB  TYR A 366      11.812  -0.901 -39.049 
ATOM   1782  HB2 TYR A 366      12.627  -1.295 -39.649 
ATOM   1783  HB3 TYR A 366      11.935  -1.298 -38.046 
ATOM   1784  CG  TYR A 366      10.530  -1.415 -39.660 
ATOM   1785  CD1 TYR A 366      10.353  -1.439 -41.036 
ATOM   1786  HD1 TYR A 366      11.143  -1.080 -41.680 
ATOM   1787  CE1 TYR A 366       9.165  -1.878 -41.606 
ATOM   1788  HE1 TYR A 366       9.054  -1.886 -42.681 
ATOM   1789  CZ  TYR A 366       8.135  -2.319 -40.796 
ATOM   1790  OH  TYR A 366       6.971  -2.771 -41.376 
ATOM   1791  HH  TYR A 366       6.381  -3.175 -40.737 
ATOM   1792  CE2 TYR A 366       8.296  -2.320 -39.420 
ATOM   1793  HE2 TYR A 366       7.497  -2.667 -38.780 
ATOM   1794  CD2 TYR A 366       9.487  -1.864 -38.863 
ATOM   1795  HD2 TYR A 366       9.623  -1.890 -37.795 
ATOM   1796  C   TYR A 366      11.272   1.220 -37.788 
ATOM   1797  O   TYR A 366      11.526   0.730 -36.693 
ATOM   1798  N   LEU A 367      10.531   2.317 -37.932 
ATOM   1799  H   LEU A 367      10.365   2.679 -38.861 
ATOM   1800  CA  LEU A 367       9.914   3.013 -36.813 
ATOM   1801  HA  LEU A 367      10.546   2.909 -35.933 
ATOM   1802  CB  LEU A 367       9.818   4.512 -37.170 
ATOM   1803  HB2 LEU A 367      10.838   4.865 -37.333 
ATOM   1804  HB3 LEU A 367       9.306   4.613 -38.124 
ATOM   1805  CG  LEU A 367       9.161   5.466 -36.176 
ATOM   1806  HG  LEU A 367       8.125   5.157 -36.033 
ATOM   1807  CD1 LEU A 367       9.845   5.429 -34.831 
ATOM   1808 HD11 LEU A 367       9.400   6.183 -34.183 
ATOM   1809 HD12 LEU A 367       9.705   4.453 -34.369 
ATOM   1810 HD13 LEU A 367      10.907   5.641 -34.947 
ATOM   1811  CD2 LEU A 367       9.140   6.873 -36.724 
ATOM   1812 HD21 LEU A 367       8.655   7.539 -36.012 
ATOM   1813 HD22 LEU A 367      10.158   7.225 -36.896 
ATOM   1814 HD23 LEU A 367       8.590   6.901 -37.664 
ATOM   1815  C   LEU A 367       8.535   2.414 -36.540 
ATOM   1816  O   LEU A 367       7.593   2.678 -37.275 
ATOM   1817  N   VAL A 368       8.422   1.588 -35.508 
ATOM   1818  H   VAL A 368       9.217   1.431 -34.908 
ATOM   1819  CA  VAL A 368       7.155   0.948 -35.168 
ATOM   1820  HA  VAL A 368       6.566   0.847 -36.076 
ATOM   1821  CB  VAL A 368       7.385  -0.483 -34.639 
ATOM   1822  HB  VAL A 368       7.917  -0.427 -33.687 
ATOM   1823  CG1 VAL A 368       6.066  -1.165 -34.401 
ATOM   1824 HG11 VAL A 368       6.233  -2.189 -34.066 
ATOM   1825 HG12 VAL A 368       5.510  -0.639 -33.624 
ATOM   1826 HG13 VAL A 368       5.482  -1.178 -35.323 
ATOM   1827  CG2 VAL A 368       8.233  -1.301 -35.600 
ATOM   1828 HG21 VAL A 368       8.348  -2.315 -35.220 
ATOM   1829 HG22 VAL A 368       7.744  -1.333 -36.574 
ATOM   1830 HG23 VAL A 368       9.226  -0.863 -35.700 
ATOM   1831  C   VAL A 368       6.387   1.829 -34.175 
ATOM   1832  O   VAL A 368       6.946   2.214 -33.158 
ATOM   1833  N   GLU A 369       5.131   2.173 -34.474 
ATOM   1834  H   GLU A 369       4.705   1.842 -35.327 
ATOM   1835  CA  GLU A 369       4.336   3.035 -33.604 
ATOM   1836  HA  GLU A 369       4.958   3.415 -32.797 
ATOM   1837  CB  GLU A 369       3.886   4.251 -34.400 
ATOM   1838  HB2 GLU A 369       4.748   4.656 -34.933 
ATOM   1839  HB3 GLU A 369       3.154   3.943 -35.145 
ATOM   1840  CG  GLU A 369       3.298   5.371 -33.577 
ATOM   1841  HG2 GLU A 369       2.455   4.999 -32.992 
ATOM   1842  HG3 GLU A 369       4.051   5.751 -32.886 
ATOM   1843  CD  GLU A 369       2.823   6.487 -34.477 
ATOM   1844  OE1 GLU A 369       3.687   7.210 -35.021 
ATOM   1845  OE2 GLU A 369       1.592   6.635 -34.648 
ATOM   1846  C   GLU A 369       3.137   2.284 -32.974 
ATOM   1847  O   GLU A 369       2.294   1.754 -33.698 
ATOM   1848  N   GLU A 370       3.104   2.270 -31.610 
ATOM   1849  H   GLU A 370       3.829   2.829 -31.187 
ATOM   1850  CA  GLU A 370       2.253   1.620 -30.587 
ATOM   1851  HA  GLU A 370       2.127   2.350 -29.781 
ATOM   1852  CB  GLU A 370       0.834   1.273 -31.067 
ATOM   1853  HB2 GLU A 370       0.823   0.740 -32.005 
ATOM   1854  HB3 GLU A 370       0.493   0.628 -30.283 
ATOM   1855  CG  GLU A 370      -0.113   2.452 -31.087 
ATOM   1856  HG2 GLU A 370      -0.735   2.638 -30.234 
ATOM   1857  HG3 GLU A 370       0.539   3.319 -30.967 
ATOM   1858  CD  GLU A 370      -0.747   2.688 -32.446 
ATOM   1859  OE1 GLU A 370      -0.465   3.750 -33.052 
ATOM   1860  OE2 GLU A 370      -1.516   1.811 -32.909 
ATOM   1861  C   GLU A 370       2.957   0.386 -29.940 
ATOM   1862  O   GLU A 370       3.161   0.294 -28.720 
ATOM   1863  N   HIS A 371       4.015   0.878 -29.963 
ATOM   1864  H   HIS A 371       4.449   1.237 -30.799 
ATOM   1865  CA  HIS A 371       4.591  -0.250 -29.241 
ATOM   1866  HA  HIS A 371       4.309  -1.278 -29.586 
ATOM   1867  CB  HIS A 371       6.108  -0.328 -29.504 
ATOM   1868  HB2 HIS A 371       6.284  -0.638 -30.536 
ATOM   1869  HB3 HIS A 371       6.461   0.695 -29.361 
ATOM   1870  CG  HIS A 371       6.852  -1.226 -28.554 
ATOM   1871  ND1 HIS A 371       6.986  -2.594 -28.797 
ATOM   1872  CE1 HIS A 371       7.674  -3.072 -27.778 
ATOM   1873  HE1 HIS A 371       7.920  -4.113 -27.641 
ATOM   1874  NE2 HIS A 371       7.980  -2.114 -26.901 
ATOM   1875  HE2 HIS A 371       8.461  -2.243 -26.021 
ATOM   1876  CD2 HIS A 371       7.480  -0.928 -27.394 
ATOM   1877  HD2 HIS A 371       7.545   0.042 -26.925 
ATOM   1878  C   HIS A 371       4.334  -0.046 -27.745 
ATOM   1879  O   HIS A 371       4.591   1.029 -27.207 
ATOM   1880  N   GLY A 372       3.778  -1.057 -27.104 
ATOM   1881  H   GLY A 372       3.550  -1.903 -27.603 
ATOM   1882  CA  GLY A 372       3.483  -0.989 -25.677 
ATOM   1883  HA2 GLY A 372       3.454  -2.008 -25.291 
ATOM   1884  HA3 GLY A 372       4.290  -0.468 -25.160 
ATOM   1885  C   GLY A 372       2.171  -0.315 -25.318 
ATOM   1886  O   GLY A 372       1.676  -0.485 -24.198 
ATOM   1887  N   SER A 373       1.602   0.472 -26.242 
ATOM   1888  H   SER A 373       2.078   0.638 -27.118 
ATOM   1889  CA  SER A 373       0.336   1.157 -25.989 
ATOM   1890  HA  SER A 373       0.201   1.312 -24.918 
ATOM   1891  CB  SER A 373       0.331   2.533 -26.656 
ATOM   1892  HB2 SER A 373       0.301   2.407 -27.739 
ATOM   1893  HB3 SER A 373      -0.551   3.091 -26.342 
ATOM   1894  OG  SER A 373       1.498   3.271 -26.332 
ATOM   1895  HG  SER A 373       1.548   4.026 -26.919 
ATOM   1896  C   SER A 373      -0.852   0.361 -26.519 
ATOM   1897  O   SER A 373      -1.950   0.433 -25.964 
ATOM   1898  N   VAL A 374      -0.653  -0.341 -27.625 
ATOM   1899  H   VAL A 374       0.267  -0.367 -28.042 
ATOM   1900  CA  VAL A 374      -1.719  -1.065 -28.285 
ATOM   1901  HA  VAL A 374      -2.667  -0.878 -27.779 
ATOM   1902  CB  VAL A 374      -1.883  -0.523 -29.738 
ATOM   1903  HB  VAL A 374      -0.953  -0.657 -30.259 
ATOM   1904  CG1 VAL A 374      -2.852  -1.362 -30.540 
ATOM   1905 HG11 VAL A 374      -2.947  -0.943 -31.543 
ATOM   1906 HG12 VAL A 374      -2.485  -2.383 -30.619 
ATOM   1907 HG13 VAL A 374      -3.833  -1.367 -30.064 
ATOM   1908  CG2 VAL A 374      -2.346   0.930 -29.717 
ATOM   1909 HG21 VAL A 374      -2.397   1.340 -30.716 
ATOM   1910 HG22 VAL A 374      -3.368   0.951 -29.338 
ATOM   1911 HG23 VAL A 374      -1.778   1.507 -28.993 
ATOM   1912  C   VAL A 374      -1.456  -2.570 -28.193 
ATOM   1913  O   VAL A 374      -0.351  -3.012 -28.447 
ATOM   1914  N   HIS A 375      -2.447  -3.325 -27.731 
ATOM   1915  H   HIS A 375      -3.334  -2.889 -27.527 
ATOM   1916  CA  HIS A 375      -2.370  -4.771 -27.534 
ATOM   1917  HA  HIS A 375      -1.520  -5.169 -28.091 
ATOM   1918  CB  HIS A 375      -2.168  -5.110 -26.032 
ATOM   1919  HB2 HIS A 375      -3.010  -4.718 -25.460 
ATOM   1920  HB3 HIS A 375      -2.163  -6.193 -25.905 
ATOM   1921  CG  HIS A 375      -0.900  -4.573 -25.442 
ATOM   1922  ND1 HIS A 375       0.316  -5.238 -25.597 
ATOM   1923  CE1 HIS A 375       1.213  -4.498 -24.963 
ATOM   1924  HE1 HIS A 375       2.269  -4.734 -24.910 
ATOM   1925  NE2 HIS A 375       0.653  -3.417 -24.407 
ATOM   1926  HE2 HIS A 375       1.136  -2.682 -23.907 
ATOM   1927  CD2 HIS A 375      -0.696  -3.459 -24.701 
ATOM   1928  HD2 HIS A 375      -1.439  -2.729 -24.409 
ATOM   1929  C   HIS A 375      -3.641  -5.460 -28.067 
ATOM   1930  O   HIS A 375      -4.609  -4.786 -28.414 
ATOM   1931  N   ASN A 376      -3.627  -6.807 -28.132 
ATOM   1932  H   ASN A 376      -2.800  -7.296 -27.821 
ATOM   1933  CA  ASN A 376      -4.746  -7.625 -28.608 
ATOM   1934  HA  ASN A 376      -4.362  -8.636 -28.748 
ATOM   1935  CB  ASN A 376      -5.866  -7.711 -27.570 
ATOM   1936  HB2 ASN A 376      -6.284  -6.716 -27.405 
ATOM   1937  HB3 ASN A 376      -6.664  -8.350 -27.951 
ATOM   1938  CG  ASN A 376      -5.398  -8.292 -26.262 
ATOM   1939  OD1 ASN A 376      -4.713  -9.326 -26.221 
ATOM   1940  ND2 ASN A 376      -5.751  -7.640 -25.163 
ATOM   1941 HD21 ASN A 376      -5.455  -7.996 -24.268 
ATOM   1942 HD22 ASN A 376      -6.274  -6.781 -25.231 
ATOM   1943  C   ASN A 376      -5.264  -7.177 -29.969 
ATOM   1944  O   ASN A 376      -6.456  -6.908 -30.126 
ATOM   1945  N   LEU A 377      -4.357  -7.061 -30.947 
ATOM   1946  H   LEU A 377      -3.392  -7.291 -30.765 
ATOM   1947  CA  LEU A 377      -4.738  -6.708 -32.311 
ATOM   1948  HA  LEU A 377      -5.625  -6.077 -32.292 
ATOM   1949  CB  LEU A 377      -3.593  -5.937 -32.995 
ATOM   1950  HB2 LEU A 377      -2.668  -6.499 -32.853 
ATOM   1951  HB3 LEU A 377      -3.791  -5.901 -34.065 
ATOM   1952  CG  LEU A 377      -3.390  -4.502 -32.521 
ATOM   1953  HG  LEU A 377      -3.246  -4.503 -31.440 
ATOM   1954  CD1 LEU A 377      -2.171  -3.906 -33.154 
ATOM   1955 HD11 LEU A 377      -2.065  -2.871 -32.840 
ATOM   1956 HD12 LEU A 377      -1.282  -4.461 -32.852 
ATOM   1957 HD13 LEU A 377      -2.260  -3.933 -34.240 
ATOM   1958  CD2 LEU A 377      -4.593  -3.637 -32.851 
ATOM   1959 HD21 LEU A 377      -4.387  -2.595 -32.612 
ATOM   1960 HD22 LEU A 377      -4.833  -3.708 -33.913 
ATOM   1961 HD23 LEU A 377      -5.456  -3.944 -32.262 
ATOM   1962  C   LEU A 377      -5.127  -8.000 -33.087 
ATOM   1963  O   LEU A 377      -5.296  -9.052 -32.466 
ATOM   1964  N   SER A 378      -5.721  -7.613 -34.605 
ATOM   1965  H   SER A 378      -5.628  -6.721 -35.070 
ATOM   1966  CA  SER A 378      -6.068  -8.870 -35.287 
ATOM   1967  HA  SER A 378      -6.954  -9.272 -34.794 
ATOM   1968  CB  SER A 378      -6.446  -8.608 -36.745 
ATOM   1969  HB2 SER A 378      -6.520  -9.554 -37.283 
ATOM   1970  HB3 SER A 378      -7.421  -8.120 -36.770 
ATOM   1971  OG  SER A 378      -5.512  -7.765 -37.402 
ATOM   1972  HG  SER A 378      -5.684  -7.797 -38.343 
ATOM   1973  C   SER A 378      -4.965  -9.957 -35.186 
ATOM   1974  O   SER A 378      -5.184 -11.091 -35.609 
ATOM   1975  N   LEU A 379      -3.796  -9.613 -34.614 
ATOM   1976  H   LEU A 379      -3.654  -8.659 -34.323 
ATOM   1977  CA  LEU A 379      -2.676 -10.527 -34.430 
ATOM   1978  HA  LEU A 379      -3.007 -11.531 -34.673 
ATOM   1979  CB  LEU A 379      -1.518 -10.092 -35.350 
ATOM   1980  HB2 LEU A 379      -1.827  -9.176 -35.846 
ATOM   1981  HB3 LEU A 379      -0.661  -9.821 -34.745 
ATOM   1982  CG  LEU A 379      -1.004 -11.027 -36.443 
ATOM   1983  HG  LEU A 379      -0.230 -11.650 -36.001 
ATOM   1984  CD1 LEU A 379      -2.070 -11.971 -36.971 
ATOM   1985 HD11 LEU A 379      -1.744 -12.427 -37.905 
ATOM   1986 HD12 LEU A 379      -2.237 -12.774 -36.254 
ATOM   1987 HD13 LEU A 379      -3.007 -11.438 -37.114 
ATOM   1988  CD2 LEU A 379      -0.365 -10.235 -37.555 
ATOM   1989 HD21 LEU A 379       0.092 -10.914 -38.274 
ATOM   1990 HD22 LEU A 379      -1.118  -9.637 -38.069 
ATOM   1991 HD23 LEU A 379       0.402  -9.575 -37.157 
ATOM   1992  C   LEU A 379      -2.207 -10.509 -32.969 
ATOM   1993  O   LEU A 379      -2.164  -9.454 -32.336 
ATOM   1994  N   PRO A 380      -1.829 -11.674 -32.424 
ATOM   1995  CD  PRO A 380      -1.831 -13.016 -33.039 
ATOM   1996  HD2 PRO A 380      -1.370 -13.008 -34.027 
ATOM   1997  HD3 PRO A 380      -2.851 -13.399 -33.084 
ATOM   1998  CG  PRO A 380      -1.010 -13.832 -32.092 
ATOM   1999  HG2 PRO A 380       0.036 -13.769 -32.377 
ATOM   2000  HG3 PRO A 380      -1.332 -14.874 -32.078 
ATOM   2001  CB  PRO A 380      -1.152 -13.193 -30.753 
ATOM   2002  HB2 PRO A 380      -0.291 -13.401 -30.115 
ATOM   2003  HB3 PRO A 380      -2.063 -13.563 -30.279 
ATOM   2004  CA  PRO A 380      -1.316 -11.699 -31.043 
ATOM   2005  HA  PRO A 380      -2.051 -11.272 -30.359 
ATOM   2006  C   PRO A 380       0.014 -10.954 -30.895 
ATOM   2007  O   PRO A 380       0.724 -10.742 -31.876 
ATOM   2008  N   GLU A 381       0.357 -10.575 -29.655 
ATOM   2009  H   GLU A 381      -0.260 -10.804 -28.889 
ATOM   2010  CA  GLU A 381       1.593  -9.853 -29.326 
ATOM   2011  HA  GLU A 381       1.598  -8.904 -29.864 
ATOM   2012  CB  GLU A 381       1.641  -9.538 -27.800 
ATOM   2013  HB2 GLU A 381       1.035  -8.643 -27.655 
ATOM   2014  HB3 GLU A 381       1.131 -10.330 -27.254 
ATOM   2015  CG  GLU A 381       3.013  -9.274 -27.171 
ATOM   2016  HG2 GLU A 381       3.721  -8.902 -27.909 
ATOM   2017  HG3 GLU A 381       2.872  -8.453 -26.465 
ATOM   2018  CD  GLU A 381       3.624 -10.415 -26.363 
ATOM   2019  OE1 GLU A 381       4.799 -10.274 -25.949 
ATOM   2020  OE2 GLU A 381       2.939 -11.444 -26.140 
ATOM   2021  C   GLU A 381       2.834 -10.621 -29.767 
ATOM   2022  O   GLU A 381       3.827  -9.997 -30.121 
ATOM   2023  N   SER A 382       2.780 -11.966 -29.731 
ATOM   2024  H   SER A 382       1.937 -12.408 -29.394 
ATOM   2025  CA  SER A 382       3.900 -12.831 -30.087 
ATOM   2026  HA  SER A 382       4.778 -12.506 -29.526 
ATOM   2027  CB  SER A 382       3.596 -14.273 -29.694 
ATOM   2028  HB2 SER A 382       4.464 -14.899 -29.903 
ATOM   2029  HB3 SER A 382       3.381 -14.317 -28.625 
ATOM   2030  OG  SER A 382       2.477 -14.767 -30.415 
ATOM   2031  HG  SER A 382       2.734 -14.904 -31.329 
ATOM   2032  C   SER A 382       4.223 -12.771 -31.568 
ATOM   2033  O   SER A 382       5.395 -12.830 -31.937 
ATOM   2034  N   THR A 383       3.190 -12.689 -32.420 
ATOM   2035  H   THR A 383       2.245 -12.625 -32.066 
ATOM   2036  CA  THR A 383       3.400 -12.635 -33.865 
ATOM   2037  HA  THR A 383       4.107 -13.422 -34.133 
ATOM   2038  CB  THR A 383       2.103 -12.908 -34.621 
ATOM   2039  HB  THR A 383       1.360 -12.158 -34.347 
ATOM   2040  CG2 THR A 383       2.304 -12.883 -36.116 
ATOM   2041 HG21 THR A 383       1.405 -13.245 -36.615 
ATOM   2042 HG22 THR A 383       2.498 -11.863 -36.451 
ATOM   2043 HG23 THR A 383       3.145 -13.520 -36.394 
ATOM   2044  OG1 THR A 383       1.608 -14.196 -34.252 
ATOM   2045  HG1 THR A 383       1.885 -14.822 -34.920 
ATOM   2046  C   THR A 383       4.023 -11.311 -34.253 
ATOM   2047  O   THR A 383       4.958 -11.291 -35.055 
ATOM   2048  N   LEU A 384       3.533 -10.206 -33.649 
ATOM   2049  H   LEU A 384       2.775 -10.302 -32.986 
ATOM   2050  CA  LEU A 384       4.050  -8.867 -33.892 
ATOM   2051  HA  LEU A 384       4.095  -8.701 -34.967 
ATOM   2052  CB  LEU A 384       3.158  -7.805 -33.229 
ATOM   2053  HB2 LEU A 384       2.884  -8.144 -32.228 
ATOM   2054  HB3 LEU A 384       3.797  -6.934 -33.072 
ATOM   2055  CG  LEU A 384       1.915  -7.251 -33.958 
ATOM   2056  HG  LEU A 384       1.933  -6.169 -33.817 
ATOM   2057  CD1 LEU A 384       1.925  -7.477 -35.472 
ATOM   2058 HD11 LEU A 384       1.120  -6.912 -35.940 
ATOM   2059 HD12 LEU A 384       2.871  -7.155 -35.894 
ATOM   2060 HD13 LEU A 384       1.791  -8.537 -35.683 
ATOM   2061  CD2 LEU A 384       0.651  -7.715 -33.327 
ATOM   2062 HD21 LEU A 384      -0.210  -7.283 -33.833 
ATOM   2063 HD22 LEU A 384       0.603  -8.795 -33.379 
ATOM   2064 HD23 LEU A 384       0.619  -7.413 -32.279 
ATOM   2065  C   LEU A 384       5.481  -8.743 -33.372 
ATOM   2066  O   LEU A 384       6.323  -8.199 -34.075 
ATOM   2067  N   LEU A 385       5.771  -9.287 -32.171 
ATOM   2068  H   LEU A 385       5.031  -9.719 -31.633 
ATOM   2069  CA  LEU A 385       7.116  -9.272 -31.581 
ATOM   2070  HA  LEU A 385       7.443  -8.236 -31.484 
ATOM   2071  CB  LEU A 385       7.113  -9.927 -30.186 
ATOM   2072  HB2 LEU A 385       6.489  -9.317 -29.530 
ATOM   2073  HB3 LEU A 385       6.632 -10.903 -30.272 
ATOM   2074  CG  LEU A 385       8.475 -10.133 -29.512 
ATOM   2075  HG  LEU A 385       9.079 -10.785 -30.142 
ATOM   2076  CD1 LEU A 385       9.232  -8.814 -29.355 
ATOM   2077 HD11 LEU A 385      10.193  -9.001 -28.875 
ATOM   2078 HD12 LEU A 385       9.412  -8.352 -30.323 
ATOM   2079 HD13 LEU A 385       8.656  -8.130 -28.730 
ATOM   2080  CD2 LEU A 385       8.320 -10.827 -28.171 
ATOM   2081 HD21 LEU A 385       9.292 -10.931 -27.694 
ATOM   2082 HD22 LEU A 385       7.669 -10.245 -27.516 
ATOM   2083 HD23 LEU A 385       7.890 -11.819 -28.313 
ATOM   2084  C   LEU A 385       8.080 -10.008 -32.481 
ATOM   2085  O   LEU A 385       9.194  -9.534 -32.677 
ATOM   2086  N   GLN A 386       7.658 -11.160 -33.027 
ATOM   2087  H   GLN A 386       6.737 -11.520 -32.816 
ATOM   2088  CA  GLN A 386       8.519 -11.917 -33.913 
ATOM   2089  HA  GLN A 386       9.472 -12.021 -33.398 
ATOM   2090  CB  GLN A 386       7.990 -13.323 -34.185 
ATOM   2091  HB2 GLN A 386       7.579 -13.738 -33.264 
ATOM   2092  HB3 GLN A 386       7.187 -13.280 -34.922 
ATOM   2093  CG  GLN A 386       9.090 -14.254 -34.681 
ATOM   2094  HG2 GLN A 386       8.656 -15.227 -34.912 
ATOM   2095  HG3 GLN A 386       9.516 -13.857 -35.603 
ATOM   2096  CD  GLN A 386      10.173 -14.451 -33.641 
ATOM   2097  OE1 GLN A 386       9.907 -14.799 -32.483 
ATOM   2098  NE2 GLN A 386      11.416 -14.223 -34.033 
ATOM   2099 HE21 GLN A 386      11.609 -13.967 -34.993 
ATOM   2100 HE22 GLN A 386      12.173 -14.304 -33.370 
ATOM   2101  C   GLN A 386       8.761 -11.168 -35.200 
ATOM   2102  O   GLN A 386       9.894 -11.108 -35.645 
ATOM   2103  N   ALA A 387       7.728 -10.541 -35.770 
ATOM   2104  H   ALA A 387       6.809 -10.604 -35.354 
ATOM   2105  CA  ALA A 387       7.879  -9.776 -37.002 
ATOM   2106  HA  ALA A 387       8.295 -10.434 -37.767 
ATOM   2107  CB  ALA A 387       6.522  -9.289 -37.486 
ATOM   2108  HB1 ALA A 387       6.640  -8.734 -38.416 
ATOM   2109  HB2 ALA A 387       5.869 -10.144 -37.666 
ATOM   2110  HB3 ALA A 387       6.062  -8.639 -36.742 
ATOM   2111  C   ALA A 387       8.839  -8.602 -36.803 
ATOM   2112  O   ALA A 387       9.753  -8.416 -37.609 
ATOM   2113  N   VAL A 388       8.675  -7.845 -35.710 
ATOM   2114  H   VAL A 388       7.922  -8.055 -35.070 
ATOM   2115  CA  VAL A 388       9.537  -6.708 -35.413 
ATOM   2116  HA  VAL A 388       9.584  -6.089 -36.311 
ATOM   2117  CB  VAL A 388       8.927  -5.841 -34.299 
ATOM   2118  HB  VAL A 388       8.758  -6.466 -33.421 
ATOM   2119  CG1 VAL A 388       9.873  -4.725 -33.902 
ATOM   2120 HG11 VAL A 388       9.378  -4.048 -33.206 
ATOM   2121 HG12 VAL A 388      10.760  -5.130 -33.415 
ATOM   2122 HG13 VAL A 388      10.163  -4.163 -34.791 
ATOM   2123  CG2 VAL A 388       7.590  -5.270 -34.742 
ATOM   2124 HG21 VAL A 388       6.898  -6.049 -35.040 
ATOM   2125 HG22 VAL A 388       7.141  -4.706 -33.924 
ATOM   2126 HG23 VAL A 388       7.737  -4.605 -35.593 
ATOM   2127  C   VAL A 388      10.978  -7.150 -35.104 
ATOM   2128  O   VAL A 388      11.921  -6.557 -35.623 
ATOM   2129  N   THR A 389      11.153  -8.242 -34.333 
ATOM   2130  H   THR A 389      10.350  -8.747 -33.986 
ATOM   2131  CA  THR A 389      12.494  -8.752 -34.015 
ATOM   2132  HA  THR A 389      13.114  -7.887 -33.773 
ATOM   2133  CB  THR A 389      12.506  -9.650 -32.783 
ATOM   2134  HB  THR A 389      13.413 -10.257 -32.787 
ATOM   2135  CG2 THR A 389      12.453  -8.852 -31.512 
ATOM   2136 HG21 THR A 389      13.353  -9.070 -30.939 
ATOM   2137 HG22 THR A 389      12.406  -7.781 -31.707 
ATOM   2138 HG23 THR A 389      11.598  -9.138 -30.902 
ATOM   2139  OG1 THR A 389      11.376 -10.497 -32.807 
ATOM   2140  HG1 THR A 389      10.577  -9.974 -32.683 
ATOM   2141  C   THR A 389      13.161  -9.370 -35.261 
ATOM   2142  O   THR A 389      14.360  -9.198 -35.447 
ATOM   2143  N   ASN A 390      12.381  -9.970 -36.162 
ATOM   2144  H   ASN A 390      11.399 -10.090 -35.966 
ATOM   2145  CA  ASN A 390      12.903 -10.489 -37.424 
ATOM   2146  HA  ASN A 390      13.745 -11.157 -37.230 
ATOM   2147  CB  ASN A 390      11.818 -11.250 -38.190 
ATOM   2148  HB2 ASN A 390      10.887 -10.686 -38.170 
ATOM   2149  HB3 ASN A 390      12.123 -11.327 -39.235 
ATOM   2150  CG  ASN A 390      11.569 -12.651 -37.702 
ATOM   2151  OD1 ASN A 390      12.251 -13.167 -36.817 
ATOM   2152  ND2 ASN A 390      10.568 -13.296 -38.265 
ATOM   2153 HD21 ASN A 390      10.414 -14.263 -38.010 
ATOM   2154 HD22 ASN A 390      10.046 -12.871 -39.012 
ATOM   2155  C   ASN A 390      13.413  -9.325 -38.293 
ATOM   2156  O   ASN A 390      14.432  -9.458 -38.954 
ATOM   2157  N   THR A 391      12.699  -8.195 -38.298 
ATOM   2158  H   THR A 391      11.868  -8.142 -37.726 
ATOM   2159  CA  THR A 391      13.089  -6.996 -39.045 
ATOM   2160  HA  THR A 391      13.206  -7.266 -40.090 
ATOM   2161  CB  THR A 391      11.958  -5.954 -38.950 
ATOM   2162  HB  THR A 391      11.806  -5.670 -37.911 
ATOM   2163  CG2 THR A 391      12.245  -4.700 -39.719 
ATOM   2164 HG21 THR A 391      11.317  -4.161 -39.909 
ATOM   2165 HG22 THR A 391      12.888  -4.062 -39.119 
ATOM   2166 HG23 THR A 391      12.726  -4.935 -40.667 
ATOM   2167  OG1 THR A 391      10.745  -6.543 -39.424 
ATOM   2168  HG1 THR A 391      10.464  -7.204 -38.786 
ATOM   2169  C   THR A 391      14.459  -6.479 -38.543 
ATOM   2170  O   THR A 391      15.305  -6.085 -39.340 
ATOM   2171  N   GLN A 392      14.696  -6.561 -37.229 
ATOM   2172  H   GLN A 392      13.972  -6.919 -36.622 
ATOM   2173  CA  GLN A 392      15.952  -6.152 -36.611 
ATOM   2174  HA  GLN A 392      16.237  -5.179 -37.009 
ATOM   2175  CB  GLN A 392      15.812  -6.014 -35.068 
ATOM   2176  HB2 GLN A 392      15.176  -5.145 -34.918 
ATOM   2177  HB3 GLN A 392      15.301  -6.888 -34.666 
ATOM   2178  CG  GLN A 392      17.144  -5.835 -34.325 
ATOM   2179  HG2 GLN A 392      17.698  -6.774 -34.349 
ATOM   2180  HG3 GLN A 392      17.729  -5.096 -34.840 
ATOM   2181  CD  GLN A 392      16.969  -5.451 -32.873 
ATOM   2182  OE1 GLN A 392      17.887  -5.570 -32.046 
ATOM   2183  NE2 GLN A 392      15.776  -4.974 -32.529 
ATOM   2184 HE21 GLN A 392      15.069  -4.819 -33.232 
ATOM   2185 HE22 GLN A 392      15.622  -4.693 -31.572 
ATOM   2186  C   GLN A 392      17.092  -7.138 -36.915 
ATOM   2187  O   GLN A 392      18.132  -6.745 -37.457 
ATOM   2188  N   VAL A 393      16.892  -8.414 -36.538 
ATOM   2189  H   VAL A 393      16.019  -8.655 -36.094 
ATOM   2190  CA  VAL A 393      17.899  -9.458 -36.620 
ATOM   2191  HA  VAL A 393      18.836  -9.027 -36.264 
ATOM   2192  CB  VAL A 393      17.544 -10.608 -35.657 
ATOM   2193  HB  VAL A 393      16.607 -11.052 -35.988 
ATOM   2194  CG1 VAL A 393      18.614 -11.683 -35.686 
ATOM   2195 HG11 VAL A 393      18.354 -12.465 -34.974 
ATOM   2196 HG12 VAL A 393      18.678 -12.143 -36.672 
ATOM   2197 HG13 VAL A 393      19.582 -11.261 -35.414 
ATOM   2198  CG2 VAL A 393      17.339 -10.103 -34.234 
ATOM   2199 HG21 VAL A 393      17.131 -10.945 -33.573 
ATOM   2200 HG22 VAL A 393      18.245  -9.602 -33.893 
ATOM   2201 HG23 VAL A 393      16.508  -9.406 -34.166 
ATOM   2202  C   VAL A 393      18.163  -9.976 -38.034 
ATOM   2203  O   VAL A 393      19.319 -10.052 -38.448 
ATOM   2204  N   ILE A 394      17.109 -10.340 -38.767 
ATOM   2205  H   ILE A 394      16.182 -10.245 -38.378 
ATOM   2206  CA  ILE A 394      17.223 -10.903 -40.109 
ATOM   2207  HA  ILE A 394      18.116 -11.531 -40.133 
ATOM   2208  CB  ILE A 394      16.025 -11.844 -40.402 
ATOM   2209  HB  ILE A 394      15.108 -11.268 -40.339 
ATOM   2210  CG2 ILE A 394      16.065 -12.381 -41.825 
ATOM   2211 HG21 ILE A 394      16.980 -12.955 -41.979 
ATOM   2212 HG22 ILE A 394      15.212 -13.032 -42.007 
ATOM   2213 HG23 ILE A 394      16.012 -11.570 -42.550 
ATOM   2214  CG1 ILE A 394      15.941 -12.972 -39.360 
ATOM   2215 HG12 ILE A 394      16.778 -13.656 -39.493 
ATOM   2216 HG13 ILE A 394      16.008 -12.554 -38.358 
ATOM   2217  CD1 ILE A 394      14.669 -13.753 -39.403 
ATOM   2218 HD11 ILE A 394      13.816 -13.077 -39.403 
ATOM   2219 HD12 ILE A 394      14.638 -14.380 -40.294 
ATOM   2220 HD13 ILE A 394      14.613 -14.400 -38.528 
ATOM   2221  C   ILE A 394      17.396  -9.847 -41.192 
ATOM   2222  O   ILE A 394      18.352  -9.921 -41.966 
ATOM   2223  N   ASP A 395      16.473  -8.873 -41.262 
ATOM   2224  H   ASP A 395      15.701  -8.866 -40.609 
ATOM   2225  CA  ASP A 395      16.530  -7.852 -42.302 
ATOM   2226  HA  ASP A 395      16.847  -8.345 -43.222 
ATOM   2227  CB  ASP A 395      15.139  -7.276 -42.596 
ATOM   2228  HB2 ASP A 395      14.782  -6.732 -41.726 
ATOM   2229  HB3 ASP A 395      15.208  -6.579 -43.431 
ATOM   2230  CG  ASP A 395      14.128  -8.356 -42.946 
ATOM   2231  OD1 ASP A 395      14.174  -8.873 -44.085 
ATOM   2232  OD2 ASP A 395      13.315  -8.705 -42.076 
ATOM   2233  C   ASP A 395      17.547  -6.753 -42.022 
ATOM   2234  O   ASP A 395      17.952  -6.091 -42.956 
ATOM   2235  N   GLY A 396      17.974  -6.580 -40.780 
ATOM   2236  H   GLY A 396      17.617  -7.164 -40.036 
ATOM   2237  CA  GLY A 396      18.994  -5.589 -40.456 
ATOM   2238  HA2 GLY A 396      19.416  -5.840 -39.484 
ATOM   2239  HA3 GLY A 396      19.806  -5.671 -41.179 
ATOM   2240  C   GLY A 396      18.555  -4.136 -40.400 
ATOM   2241  O   GLY A 396      19.396  -3.233 -40.477 
ATOM   2242  N   PHE A 397      17.246  -3.886 -40.258 
ATOM   2243  H   PHE A 397      16.595  -4.652 -40.156 
ATOM   2244  CA  PHE A 397      16.749  -2.517 -40.090 
ATOM   2245  HA  PHE A 397      17.207  -1.834 -40.807 
ATOM   2246  CB  PHE A 397      15.219  -2.484 -40.211 
ATOM   2247  HB2 PHE A 397      14.820  -3.318 -39.640 
ATOM   2248  HB3 PHE A 397      14.869  -1.573 -39.725 
ATOM   2249  CG  PHE A 397      14.630  -2.511 -41.592 
ATOM   2250  CD1 PHE A 397      14.642  -3.673 -42.343 
ATOM   2251  HD1 PHE A 397      15.128  -4.551 -41.951 
ATOM   2252  CE1 PHE A 397      14.065  -3.709 -43.603 
ATOM   2253  HE1 PHE A 397      14.095  -4.616 -44.187 
ATOM   2254  CZ  PHE A 397      13.440  -2.597 -44.103 
ATOM   2255  HZ  PHE A 397      12.983  -2.637 -45.077 
ATOM   2256  CE2 PHE A 397      13.387  -1.446 -43.357 
ATOM   2257  HE2 PHE A 397      12.902  -0.564 -43.745 
ATOM   2258  CD2 PHE A 397      13.961  -1.410 -42.096 
ATOM   2259  HD2 PHE A 397      13.917  -0.494 -41.526 
ATOM   2260  C   PHE A 397      17.050  -2.074 -38.657 
ATOM   2261  O   PHE A 397      17.001  -2.903 -37.749 
ATOM   2262  N   PHE A 398      17.285  -0.776 -38.427 
ATOM   2263  H   PHE A 398      17.315  -0.115 -39.188 
ATOM   2264  CA  PHE A 398      17.424  -0.283 -37.059 
ATOM   2265  HA  PHE A 398      17.985  -0.965 -36.449 
ATOM   2266  CB  PHE A 398      18.144   1.081 -36.984 
ATOM   2267  HB2 PHE A 398      19.127   0.984 -37.448 
ATOM   2268  HB3 PHE A 398      17.581   1.825 -37.544 
ATOM   2269  CG  PHE A 398      18.307   1.543 -35.555 
ATOM   2270  CD1 PHE A 398      17.280   2.196 -34.897 
ATOM   2271  HD1 PHE A 398      16.360   2.421 -35.415 
ATOM   2272  CE1 PHE A 398      17.409   2.567 -33.566 
ATOM   2273  HE1 PHE A 398      16.592   3.065 -33.066 
ATOM   2274  CZ  PHE A 398      18.575   2.319 -32.894 
ATOM   2275  HZ  PHE A 398      18.685   2.632 -31.866 
ATOM   2276  CE2 PHE A 398      19.608   1.683 -33.531 
ATOM   2277  HE2 PHE A 398      20.531   1.499 -33.000 
ATOM   2278  CD2 PHE A 398      19.474   1.290 -34.858 
ATOM   2279  HD2 PHE A 398      20.296   0.780 -35.343 
ATOM   2280  C   PHE A 398      15.979  -0.150 -36.581 
ATOM   2281  O   PHE A 398      15.238   0.630 -37.169 
ATOM   2282  N   VAL A 399      15.565  -0.908 -35.555 
ATOM   2283  H   VAL A 399      16.198  -1.565 -35.121 
ATOM   2284  CA  VAL A 399      14.192  -0.810 -35.069 
ATOM   2285  HA  VAL A 399      13.570  -0.458 -35.890 
ATOM   2286  CB  VAL A 399      13.604  -2.185 -34.690 
ATOM   2287  HB  VAL A 399      14.257  -2.648 -33.948 
ATOM   2288  CG1 VAL A 399      12.224  -2.039 -34.063 
ATOM   2289 HG11 VAL A 399      11.870  -3.024 -33.781 
ATOM   2290 HG12 VAL A 399      12.265  -1.446 -33.151 
ATOM   2291 HG13 VAL A 399      11.530  -1.585 -34.772 
ATOM   2292  CG2 VAL A 399      13.541  -3.092 -35.908 
ATOM   2293 HG21 VAL A 399      13.138  -4.064 -35.625 
ATOM   2294 HG22 VAL A 399      12.896  -2.664 -36.669 
ATOM   2295 HG23 VAL A 399      14.535  -3.241 -36.330 
ATOM   2296  C   VAL A 399      14.045   0.204 -33.937 
ATOM   2297  O   VAL A 399      14.792   0.154 -32.957 
ATOM   2298  N   LYS A 400      13.073   1.125 -34.080 
ATOM   2299  H   LYS A 400      12.501   1.118 -34.914 
ATOM   2300  CA  LYS A 400      12.740   2.095 -33.047 
ATOM   2301  HA  LYS A 400      13.313   1.873 -32.146 
ATOM   2302  CB  LYS A 400      13.032   3.528 -33.494 
ATOM   2303  HB2 LYS A 400      13.784   3.492 -34.285 
ATOM   2304  HB3 LYS A 400      12.150   4.010 -33.909 
ATOM   2305  CG  LYS A 400      13.627   4.362 -32.372 
ATOM   2306  HG2 LYS A 400      14.343   3.762 -31.809 
ATOM   2307  HG3 LYS A 400      14.176   5.178 -32.798 
ATOM   2308  CD  LYS A 400      12.574   4.931 -31.438 
ATOM   2309  HD2 LYS A 400      11.871   5.523 -32.025 
ATOM   2310  HD3 LYS A 400      12.024   4.122 -30.962 
ATOM   2311  CE  LYS A 400      13.135   5.822 -30.353 
ATOM   2312  HE2 LYS A 400      13.647   6.663 -30.821 
ATOM   2313  HE3 LYS A 400      12.307   6.218 -29.762 
ATOM   2314  NZ  LYS A 400      14.087   5.126 -29.445 
ATOM   2315  HZ1 LYS A 400      14.425   5.788 -28.756 
ATOM   2316  HZ2 LYS A 400      13.615   4.375 -28.963 
ATOM   2317  HZ3 LYS A 400      14.871   4.767 -29.970 
ATOM   2318  C   LYS A 400      11.261   1.938 -32.730 
ATOM   2319  O   LYS A 400      10.447   2.017 -33.637 
ATOM   2320  N   ARG A 401      10.909   1.690 -31.461 
ATOM   2321  H   ARG A 401      11.616   1.634 -30.743 
ATOM   2322  CA  ARG A 401       9.514   1.543 -31.069 
ATOM   2323  HA  ARG A 401       8.888   1.376 -31.943 
ATOM   2324  CB  ARG A 401       9.339   0.336 -30.132 
ATOM   2325  HB2 ARG A 401       9.808   0.562 -29.173 
ATOM   2326  HB3 ARG A 401       8.310   0.223 -29.996 
ATOM   2327  CG  ARG A 401       9.899  -0.985 -30.664 
ATOM   2328  HG2 ARG A 401       9.318  -1.292 -31.536 
ATOM   2329  HG3 ARG A 401      10.931  -0.842 -30.982 
ATOM   2330  CD  ARG A 401       9.908  -2.076 -29.604 
ATOM   2331  HD2 ARG A 401      10.936  -2.408 -29.479 
ATOM   2332  HD3 ARG A 401       9.633  -1.650 -28.649 
ATOM   2333  NE  ARG A 401       9.039  -3.195 -29.977 
ATOM   2334  HE  ARG A 401       8.073  -2.989 -30.167 
ATOM   2335  CZ  ARG A 401       9.472  -4.412 -30.303 
ATOM   2336  NH1 ARG A 401      10.771  -4.693 -30.284 
ATOM   2337 HH11 ARG A 401      11.441  -3.995 -29.994 
ATOM   2338 HH12 ARG A 401      11.088  -5.624 -30.500 
ATOM   2339  NH2 ARG A 401       8.605  -5.364 -30.639 
ATOM   2340 HH21 ARG A 401       7.618  -5.156 -30.667 
ATOM   2341 HH22 ARG A 401       8.933  -6.292 -30.858 
ATOM   2342  C   ARG A 401       9.057   2.818 -30.357 
ATOM   2343  O   ARG A 401       9.732   3.282 -29.445 
ATOM   2344  N   THR A 402       7.942   3.408 -30.793 
ATOM   2345  H   THR A 402       7.424   2.999 -31.556 
ATOM   2346  CA  THR A 402       7.370   4.609 -30.176 
ATOM   2347  HA  THR A 402       7.912   4.847 -29.260 
ATOM   2348  CB  THR A 402       7.484   5.813 -31.099 
ATOM   2349  HB  THR A 402       7.008   6.661 -30.612 
ATOM   2350  CG2 THR A 402       8.923   6.184 -31.387 
ATOM   2351 HG21 THR A 402       8.955   7.092 -31.983 
ATOM   2352 HG22 THR A 402       9.443   6.365 -30.446 
ATOM   2353 HG23 THR A 402       9.421   5.379 -31.925 
ATOM   2354  OG1 THR A 402       6.780   5.555 -32.316 
ATOM   2355  HG1 THR A 402       6.605   6.396 -32.749 
ATOM   2356  C   THR A 402       5.924   4.341 -29.770 
ATOM   2357  O   THR A 402       5.280   3.478 -30.358 
ATOM   2358  N   ALA A 403       5.413   5.050 -28.761 
ATOM   2359  H   ALA A 403       5.975   5.741 -28.283 
ATOM   2360  CA  ALA A 403       4.051   4.810 -28.276 
ATOM   2361  HA  ALA A 403       3.823   3.748 -28.384 
ATOM   2362  CB  ALA A 403       3.960   5.117 -26.796 
ATOM   2363  HB1 ALA A 403       2.928   5.216 -26.476 
ATOM   2364  HB2 ALA A 403       4.463   4.340 -26.220 
ATOM   2365  HB3 ALA A 403       4.433   6.074 -26.604 
ATOM   2366  C   ALA A 403       2.970   5.569 -29.033 
ATOM   2367  O   ALA A 403       1.818   5.134 -29.051 
ATOM   2368  N   ASP A 404       3.331   6.692 -29.660 
ATOM   2369  H   ASP A 404       4.284   7.018 -29.602 
ATOM   2370  CA  ASP A 404       2.362   7.521 -30.374 
ATOM   2371  HA  ASP A 404       1.662   6.872 -30.904 
ATOM   2372  CB  ASP A 404       1.564   8.363 -29.351 
ATOM   2373  HB2 ASP A 404       0.896   9.051 -29.870 
ATOM   2374  HB3 ASP A 404       0.934   7.690 -28.768 
ATOM   2375  CG  ASP A 404       2.441   9.154 -28.394 
ATOM   2376  OD1 ASP A 404       3.493   9.655 -28.831 
ATOM   2377  OD2 ASP A 404       2.072   9.268 -27.204 
ATOM   2378  C   ASP A 404       3.032   8.423 -31.432 
ATOM   2379  O   ASP A 404       4.261   8.409 -31.568 
ATOM   2380  N   ILE A 405       2.232   9.246 -32.142 
ATOM   2381  H   ILE A 405       1.236   9.238 -31.977 
ATOM   2382  CA  ILE A 405       2.761  10.144 -33.168 
ATOM   2383  HA  ILE A 405       3.385   9.525 -33.813 
ATOM   2384  CB  ILE A 405       1.668  10.768 -34.073 
ATOM   2385  HB  ILE A 405       1.245  11.618 -33.533 
ATOM   2386  CG2 ILE A 405       2.290  11.289 -35.360 
ATOM   2387 HG21 ILE A 405       1.543  11.820 -35.944 
ATOM   2388 HG22 ILE A 405       3.083  12.001 -35.147 
ATOM   2389 HG23 ILE A 405       2.695  10.463 -35.945 
ATOM   2390  CG1 ILE A 405       0.521   9.805 -34.379 
ATOM   2391 HG12 ILE A 405       0.904   8.980 -34.974 
ATOM   2392 HG13 ILE A 405       0.107   9.408 -33.453 
ATOM   2393  CD1 ILE A 405      -0.628  10.416 -35.116 
ATOM   2394 HD11 ILE A 405      -0.994  11.291 -34.578 
ATOM   2395 HD12 ILE A 405      -0.339  10.697 -36.128 
ATOM   2396 HD13 ILE A 405      -1.434   9.685 -35.186 
ATOM   2397  C   ILE A 405       3.669  11.227 -32.570 
ATOM   2398  O   ILE A 405       4.608  11.665 -33.233 
ATOM   2399  N   LYS A 406       3.406  11.643 -31.316 
ATOM   2400  H   LYS A 406       2.647  11.214 -30.804 
ATOM   2401  CA  LYS A 406       4.199  12.666 -30.634 
ATOM   2402  HA  LYS A 406       4.263  13.525 -31.300 
ATOM   2403  CB  LYS A 406       3.504  13.097 -29.328 
ATOM   2404  HB2 LYS A 406       2.432  12.940 -29.455 
ATOM   2405  HB3 LYS A 406       3.827  12.465 -28.499 
ATOM   2406  CG  LYS A 406       3.711  14.564 -28.961 
ATOM   2407  HG2 LYS A 406       4.725  14.723 -28.592 
ATOM   2408  HG3 LYS A 406       3.567  15.153 -29.847 
ATOM   2409  CD  LYS A 406       2.675  15.073 -27.940 
ATOM   2410  HD2 LYS A 406       1.681  14.702 -28.189 
ATOM   2411  HD3 LYS A 406       2.942  14.669 -26.963 
ATOM   2412  CE  LYS A 406       2.609  16.591 -27.835 
ATOM   2413  HE2 LYS A 406       2.070  16.850 -26.923 
ATOM   2414  HE3 LYS A 406       3.623  16.989 -27.766 
ATOM   2415  NZ  LYS A 406       1.906  17.211 -28.994 
ATOM   2416  HZ1 LYS A 406       1.871  18.213 -28.885 
ATOM   2417  HZ2 LYS A 406       2.414  16.994 -29.841 
ATOM   2418  HZ3 LYS A 406       0.975  16.825 -29.072 
ATOM   2419  C   LYS A 406       5.621  12.157 -30.370 
ATOM   2420  O   LYS A 406       6.589  12.885 -30.597 
ATOM   2421  N   GLU A 407       5.744  10.898 -29.919 
ATOM   2422  H   GLU A 407       4.911  10.348 -29.756 
ATOM   2423  CA  GLU A 407       7.036  10.263 -29.667 
ATOM   2424  HA  GLU A 407       7.640  10.928 -29.048 
ATOM   2425  CB  GLU A 407       6.851   8.939 -28.921 
ATOM   2426  HB2 GLU A 407       6.074   8.344 -29.402 
ATOM   2427  HB3 GLU A 407       7.791   8.388 -28.971 
ATOM   2428  CG  GLU A 407       6.500   9.134 -27.462 
ATOM   2429  HG2 GLU A 407       7.268   9.762 -27.007 
ATOM   2430  HG3 GLU A 407       5.555   9.665 -27.374 
ATOM   2431  CD  GLU A 407       6.423   7.858 -26.650 
ATOM   2432  OE1 GLU A 407       7.015   6.838 -27.076 
ATOM   2433  OE2 GLU A 407       5.754   7.876 -25.593 
ATOM   2434  C   GLU A 407       7.793  10.030 -30.974 
ATOM   2435  O   GLU A 407       9.019  10.135 -30.997 
ATOM   2436  N   SER A 408       7.061   9.709 -32.056 
ATOM   2437  H   SER A 408       6.060   9.595 -31.954 
ATOM   2438  CA  SER A 408       7.635   9.475 -33.370 
ATOM   2439  HA  SER A 408       8.458   8.769 -33.281 
ATOM   2440  CB  SER A 408       6.590   8.873 -34.302 
ATOM   2441  HB2 SER A 408       5.715   9.522 -34.330 
ATOM   2442  HB3 SER A 408       6.992   8.796 -35.311 
ATOM   2443  OG  SER A 408       6.199   7.587 -33.854 
ATOM   2444  HG  SER A 408       5.306   7.422 -34.173 
ATOM   2445  C   SER A 408       8.191  10.774 -33.948 
ATOM   2446  O   SER A 408       9.282  10.778 -34.524 
ATOM   2447  N   ALA A 409       7.456  11.885 -33.769 
ATOM   2448  H   ALA A 409       6.567  11.823 -33.291 
ATOM   2449  CA  ALA A 409       7.900  13.198 -34.240 
ATOM   2450  HA  ALA A 409       8.179  13.119 -35.292 
ATOM   2451  CB  ALA A 409       6.780  14.208 -34.119 
ATOM   2452  HB1 ALA A 409       7.061  15.135 -34.621 
ATOM   2453  HB2 ALA A 409       5.869  13.816 -34.565 
ATOM   2454  HB3 ALA A 409       6.579  14.413 -33.067 
ATOM   2455  C   ALA A 409       9.099  13.673 -33.442 
ATOM   2456  O   ALA A 409      10.003  14.270 -34.015 
ATOM   2457  N   ALA A 410       9.118  13.408 -32.127 
ATOM   2458  H   ALA A 410       8.339  12.934 -31.691 
ATOM   2459  CA  ALA A 410      10.255  13.790 -31.298 
ATOM   2460  HA  ALA A 410      10.471  14.844 -31.469 
ATOM   2461  CB  ALA A 410       9.928  13.612 -29.824 
ATOM   2462  HB1 ALA A 410      10.798  13.871 -29.221 
ATOM   2463  HB2 ALA A 410       9.100  14.268 -29.553 
ATOM   2464  HB3 ALA A 410       9.647  12.577 -29.627 
ATOM   2465  C   ALA A 410      11.504  12.981 -31.685 
ATOM   2466  O   ALA A 410      12.610  13.514 -31.648 
ATOM   2467  N   TYR A 411      11.326  11.720 -32.108 
ATOM   2468  H   TYR A 411      10.398  11.319 -32.108 
ATOM   2469  CA  TYR A 411      12.438  10.883 -32.544 
ATOM   2470  HA  TYR A 411      13.234  10.946 -31.800 
ATOM   2471  CB  TYR A 411      11.997   9.417 -32.652 
ATOM   2472  HB2 TYR A 411      11.804   9.037 -31.648 
ATOM   2473  HB3 TYR A 411      11.056   9.370 -33.200 
ATOM   2474  CG  TYR A 411      12.995   8.507 -33.327 
ATOM   2475  CD1 TYR A 411      14.227   8.241 -32.749 
ATOM   2476  HD1 TYR A 411      14.485   8.707 -31.807 
ATOM   2477  CE1 TYR A 411      15.141   7.387 -33.356 
ATOM   2478  HE1 TYR A 411      16.093   7.185 -32.886 
ATOM   2479  CZ  TYR A 411      14.825   6.785 -34.561 
ATOM   2480  OH  TYR A 411      15.701   5.908 -35.159 
ATOM   2481  HH  TYR A 411      16.559   5.872 -34.721 
ATOM   2482  CE2 TYR A 411      13.603   7.038 -35.151 
ATOM   2483  HE2 TYR A 411      13.351   6.575 -36.094 
ATOM   2484  CD2 TYR A 411      12.703   7.901 -34.538 
ATOM   2485  HD2 TYR A 411      11.752   8.090 -35.012 
ATOM   2486  C   TYR A 411      12.984  11.403 -33.869 
ATOM   2487  O   TYR A 411      14.195  11.531 -34.017 
ATOM   2488  N   LEU A 412      12.102  11.743 -34.812 
ATOM   2489  H   LEU A 412      11.112  11.629 -34.642 
ATOM   2490  CA  LEU A 412      12.534  12.294 -36.097 
ATOM   2491  HA  LEU A 412      13.279  11.625 -36.521 
ATOM   2492  CB  LEU A 412      11.362  12.388 -37.063 
ATOM   2493  HB2 LEU A 412      10.578  12.975 -36.580 
ATOM   2494  HB3 LEU A 412      11.669  12.933 -37.958 
ATOM   2495  CG  LEU A 412      10.791  11.055 -37.482 
ATOM   2496  HG  LEU A 412      10.710  10.405 -36.613 
ATOM   2497  CD1 LEU A 412       9.406  11.223 -38.032 
ATOM   2498 HD11 LEU A 412       9.005  10.250 -38.318 
ATOM   2499 HD12 LEU A 412       8.756  11.658 -37.272 
ATOM   2500 HD13 LEU A 412       9.428  11.877 -38.904 
ATOM   2501  CD2 LEU A 412      11.704  10.359 -38.474 
ATOM   2502 HD21 LEU A 412      11.260   9.407 -38.767 
ATOM   2503 HD22 LEU A 412      11.833  10.978 -39.363 
ATOM   2504 HD23 LEU A 412      12.678  10.163 -38.028 
ATOM   2505  C   LEU A 412      13.206  13.670 -35.930 
ATOM   2506  O   LEU A 412      14.078  14.014 -36.724 
ATOM   2507  N   ALA A 413      12.824  14.436 -34.882 
ATOM   2508  H   ALA A 413      12.085  14.105 -34.277 
ATOM   2509  CA  ALA A 413      13.425  15.734 -34.572 
ATOM   2510  HA  ALA A 413      13.435  16.342 -35.477 
ATOM   2511  CB  ALA A 413      12.607  16.466 -33.500 
ATOM   2512  HB1 ALA A 413      13.038  17.452 -33.324 
ATOM   2513  HB2 ALA A 413      11.578  16.586 -33.840 
ATOM   2514  HB3 ALA A 413      12.610  15.908 -32.566 
ATOM   2515  C   ALA A 413      14.864  15.524 -34.101 
ATOM   2516  O   ALA A 413      15.779  16.188 -34.599 
ATOM   2517  N   LEU A 414      15.070  14.554 -33.188 
ATOM   2518  H   LEU A 414      14.281  14.031 -32.830 
ATOM   2519  CA  LEU A 414      16.391  14.234 -32.672 
ATOM   2520  HA  LEU A 414      16.872  15.154 -32.334 
ATOM   2521  CB  LEU A 414      16.274  13.291 -31.485 
ATOM   2522  HB2 LEU A 414      15.443  12.602 -31.649 
ATOM   2523  HB3 LEU A 414      17.190  12.704 -31.448 
ATOM   2524  CG  LEU A 414      16.152  13.939 -30.105 
ATOM   2525  HG  LEU A 414      17.120  14.378 -29.858 
ATOM   2526  CD1 LEU A 414      15.104  15.065 -30.041 
ATOM   2527 HD11 LEU A 414      15.155  15.539 -29.061 
ATOM   2528 HD12 LEU A 414      15.293  15.827 -30.794 
ATOM   2529 HD13 LEU A 414      14.104  14.666 -30.165 
ATOM   2530  CD2 LEU A 414      15.825  12.901 -29.074 
ATOM   2531 HD21 LEU A 414      15.815  13.353 -28.081 
ATOM   2532 HD22 LEU A 414      14.850  12.455 -29.277 
ATOM   2533 HD23 LEU A 414      16.585  12.118 -29.087 
ATOM   2534  C   LEU A 414      17.271  13.642 -33.756 
ATOM   2535  O   LEU A 414      18.462  13.938 -33.801 
ATOM   2536  N   LEU A 415      16.683  12.829 -34.648 
ATOM   2537  H   LEU A 415      15.700  12.620 -34.549 
ATOM   2538  CA  LEU A 415      17.395  12.228 -35.768 
ATOM   2539  HA  LEU A 415      18.268  11.712 -35.377 
ATOM   2540  CB  LEU A 415      16.483  11.248 -36.531 
ATOM   2541  HB2 LEU A 415      15.447  11.425 -36.255 
ATOM   2542  HB3 LEU A 415      16.553  11.486 -37.594 
ATOM   2543  CG  LEU A 415      16.781   9.763 -36.399 
ATOM   2544  HG  LEU A 415      16.573   9.453 -35.374 
ATOM   2545  CD1 LEU A 415      15.908   8.969 -37.323 
ATOM   2546 HD11 LEU A 415      16.009   7.907 -37.103 
ATOM   2547 HD12 LEU A 415      14.863   9.252 -37.197 
ATOM   2548 HD13 LEU A 415      16.217   9.138 -38.352 
ATOM   2549  CD2 LEU A 415      18.230   9.452 -36.723 
ATOM   2550 HD21 LEU A 415      18.369   8.375 -36.819 
ATOM   2551 HD22 LEU A 415      18.523   9.932 -37.658 
ATOM   2552 HD23 LEU A 415      18.876   9.782 -35.916 
ATOM   2553  C   LEU A 415      17.876  13.322 -36.709 
ATOM   2554  O   LEU A 415      19.017  13.289 -37.148 
ATOM   2555  N   THR A 416      17.009  14.300 -37.001 
ATOM   2556  H   THR A 416      16.084  14.267 -36.595 
ATOM   2557  CA  THR A 416      17.311  15.409 -37.905 
ATOM   2558  HA  THR A 416      17.663  14.986 -38.847 
ATOM   2559  CB  THR A 416      16.018  16.192 -38.199 
ATOM   2560  HB  THR A 416      15.642  16.596 -37.258 
ATOM   2561  CG2 THR A 416      16.234  17.348 -39.146 
ATOM   2562 HG21 THR A 416      15.599  18.182 -38.874 
ATOM   2563 HG22 THR A 416      17.260  17.709 -39.125 
ATOM   2564 HG23 THR A 416      16.005  17.047 -40.169 
ATOM   2565  OG1 THR A 416      15.037  15.293 -38.730 
ATOM   2566  HG1 THR A 416      14.729  14.718 -38.011 
ATOM   2567  C   THR A 416      18.440  16.278 -37.342 
ATOM   2568  O   THR A 416      19.392  16.603 -38.059 
ATOM   2569  N   ARG A 417      18.353  16.618 -36.051 
ATOM   2570  H   ARG A 417      17.565  16.310 -35.497 
ATOM   2571  CA  ARG A 417      19.396  17.417 -35.419 
ATOM   2572  HA  ARG A 417      19.570  18.308 -36.025 
ATOM   2573  CB  ARG A 417      18.977  17.869 -34.023 
ATOM   2574  HB2 ARG A 417      18.010  18.370 -34.094 
ATOM   2575  HB3 ARG A 417      18.854  16.979 -33.402 
ATOM   2576  CG  ARG A 417      19.983  18.811 -33.358 
ATOM   2577  HG2 ARG A 417      21.005  18.495 -33.551 
ATOM   2578  HG3 ARG A 417      19.853  19.812 -33.771 
ATOM   2579  CD  ARG A 417      19.811  18.863 -31.847 
ATOM   2580  HD2 ARG A 417      20.259  17.959 -31.435 
ATOM   2581  HD3 ARG A 417      20.367  19.717 -31.458 
ATOM   2582  NE  ARG A 417      18.402  18.993 -31.458 
ATOM   2583  HE  ARG A 417      17.878  19.755 -31.862 
ATOM   2584  CZ  ARG A 417      17.774  18.171 -30.621 
ATOM   2585  NH1 ARG A 417      18.432  17.178 -30.036 
ATOM   2586 HH11 ARG A 417      19.430  17.076 -30.154 
ATOM   2587 HH12 ARG A 417      17.973  16.588 -29.358 
ATOM   2588  NH2 ARG A 417      16.486  18.356 -30.342 
ATOM   2589 HH21 ARG A 417      16.016  17.724 -29.711 
ATOM   2590 HH22 ARG A 417      15.974  19.103 -30.785 
ATOM   2591  C   ARG A 417      20.693  16.623 -35.349 
ATOM   2592  O   ARG A 417      21.753  17.195 -35.609 
ATOM   2593  N   GLY A 418      20.597  15.319 -35.042 
ATOM   2594  H   GLY A 418      19.683  14.932 -34.854 
ATOM   2595  CA  GLY A 418      21.734  14.413 -34.964 
ATOM   2596  HA2 GLY A 418      22.428  14.768 -34.202 
ATOM   2597  HA3 GLY A 418      21.378  13.423 -34.677 
ATOM   2598  C   GLY A 418      22.458  14.305 -36.290 
ATOM   2599  O   GLY A 418      23.690  14.315 -36.329 
ATOM   2600  N   LEU A 419      21.693  14.244 -37.393 
ATOM   2601  H   LEU A 419      20.686  14.254 -37.305 
ATOM   2602  CA  LEU A 419      22.254  14.182 -38.738 
ATOM   2603  HA  LEU A 419      23.019  13.410 -38.746 
ATOM   2604  CB  LEU A 419      21.176  13.815 -39.774 
ATOM   2605  HB2 LEU A 419      20.305  14.451 -39.609 
ATOM   2606  HB3 LEU A 419      21.563  14.044 -40.768 
ATOM   2607  CG  LEU A 419      20.737  12.338 -39.751 
ATOM   2608  HG  LEU A 419      20.440  12.054 -38.745 
ATOM   2609  CD1 LEU A 419      19.588  12.096 -40.668 
ATOM   2610 HD11 LEU A 419      19.271  11.053 -40.613 
ATOM   2611 HD12 LEU A 419      18.752  12.725 -40.364 
ATOM   2612 HD13 LEU A 419      19.858  12.337 -41.696 
ATOM   2613  CD2 LEU A 419      21.853  11.431 -40.164 
ATOM   2614 HD21 LEU A 419      21.495  10.402 -40.218 
ATOM   2615 HD22 LEU A 419      22.241  11.723 -41.140 
ATOM   2616 HD23 LEU A 419      22.656  11.464 -39.434 
ATOM   2617  C   LEU A 419      22.978  15.494 -39.060 
ATOM   2618  O   LEU A 419      24.062  15.459 -39.639 
ATOM   2619  N   GLN A 420      22.447  16.643 -38.586 
ATOM   2620  H   GLN A 420      21.559  16.608 -38.104 
ATOM   2621  CA  GLN A 420      23.086  17.952 -38.733 
ATOM   2622  HA  GLN A 420      23.223  18.156 -39.796 
ATOM   2623  CB  GLN A 420      22.204  19.053 -38.121 
ATOM   2624  HB2 GLN A 420      21.251  19.051 -38.647 
ATOM   2625  HB3 GLN A 420      21.987  18.872 -37.084 
ATOM   2626  CG  GLN A 420      22.800  20.448 -38.162 
ATOM   2627  HG2 GLN A 420      23.482  20.592 -37.324 
ATOM   2628  HG3 GLN A 420      23.366  20.568 -39.088 
ATOM   2629  CD  GLN A 420      21.700  21.477 -38.130 
ATOM   2630  OE1 GLN A 420      21.245  21.904 -37.055 
ATOM   2631  NE2 GLN A 420      21.238  21.888 -39.315 
ATOM   2632 HE21 GLN A 420      20.507  22.583 -39.342 
ATOM   2633 HE22 GLN A 420      21.658  21.544 -40.165 
ATOM   2634  C   GLN A 420      24.449  17.945 -38.062 
ATOM   2635  O   GLN A 420      25.419  18.395 -38.654 
ATOM   2636  N   ARG A 421      24.529  17.394 -36.852 
ATOM   2637  H   ARG A 421      23.694  17.001 -36.439 
ATOM   2638  CA  ARG A 421      25.775  17.317 -36.093 
ATOM   2639  HA  ARG A 421      26.252  18.298 -36.098 
ATOM   2640  CB  ARG A 421      25.492  16.928 -34.622 
ATOM   2641  HB2 ARG A 421      24.673  16.208 -34.596 
ATOM   2642  HB3 ARG A 421      26.372  16.424 -34.220 
ATOM   2643  CG  ARG A 421      25.165  18.095 -33.662 
ATOM   2644  HG2 ARG A 421      24.819  17.670 -32.719 
ATOM   2645  HG3 ARG A 421      26.084  18.649 -33.465 
ATOM   2646  CD  ARG A 421      24.111  19.081 -34.188 
ATOM   2647  HD2 ARG A 421      24.527  19.607 -35.048 
ATOM   2648  HD3 ARG A 421      23.250  18.515 -34.509 
ATOM   2649  NE  ARG A 421      23.641  20.061 -33.196 
ATOM   2650  HE  ARG A 421      23.890  19.900 -32.231 
ATOM   2651  CZ  ARG A 421      22.913  21.139 -33.494 
ATOM   2652  NH1 ARG A 421      22.590  21.405 -34.753 
ATOM   2653 HH11 ARG A 421      22.879  20.776 -35.484 
ATOM   2654 HH12 ARG A 421      22.025  22.208 -34.989 
ATOM   2655  NH2 ARG A 421      22.516  21.966 -32.533 
ATOM   2656 HH21 ARG A 421      22.787  21.798 -31.574 
ATOM   2657 HH22 ARG A 421      21.973  22.785 -32.767 
ATOM   2658  C   ARG A 421      26.770  16.348 -36.744 
ATOM   2659  O   ARG A 421      27.963  16.640 -36.781 
ATOM   2660  N   LEU A 422      26.284  15.214 -37.271 
ATOM   2661  H   LEU A 422      25.290  15.044 -37.219 
ATOM   2662  CA  LEU A 422      27.108  14.190 -37.929 
ATOM   2663  HA  LEU A 422      27.835  13.807 -37.212 
ATOM   2664  CB  LEU A 422      26.180  13.052 -38.410 
ATOM   2665  HB2 LEU A 422      25.209  13.171 -37.936 
ATOM   2666  HB3 LEU A 422      25.998  13.163 -39.481 
ATOM   2667  CG  LEU A 422      26.586  11.621 -38.143 
ATOM   2668  HG  LEU A 422      26.599  11.446 -37.066 
ATOM   2669  CD1 LEU A 422      25.611  10.681 -38.772 
ATOM   2670 HD11 LEU A 422      25.873   9.650 -38.532 
ATOM   2671 HD12 LEU A 422      24.613  10.888 -38.391 
ATOM   2672 HD13 LEU A 422      25.608  10.802 -39.857 
ATOM   2673  CD2 LEU A 422      27.937  11.318 -38.709 
ATOM   2674 HD21 LEU A 422      28.125  10.244 -38.731 
ATOM   2675 HD22 LEU A 422      28.018  11.729 -39.706 
ATOM   2676 HD23 LEU A 422      28.705  11.784 -38.092 
ATOM   2677  C   LEU A 422      27.834  14.761 -39.151 
ATOM   2678  O   LEU A 422      29.009  14.461 -39.401 
ATOM   2679  N   TYR A 423      27.110  15.567 -39.920 
ATOM   2680  H   TYR A 423      26.153  15.764 -39.664 
ATOM   2681  CA  TYR A 423      27.591  16.104 -41.167 
ATOM   2682  HA  TYR A 423      28.301  15.401 -41.605 
ATOM   2683  CB  TYR A 423      26.409  16.210 -42.124 
ATOM   2684  HB2 TYR A 423      25.496  16.475 -41.590 
ATOM   2685  HB3 TYR A 423      26.586  17.011 -42.843 
ATOM   2686  CG  TYR A 423      26.194  14.944 -42.917 
ATOM   2687  CD1 TYR A 423      25.334  13.956 -42.467 
ATOM   2688  HD1 TYR A 423      24.812  14.080 -41.533 
ATOM   2689  CE1 TYR A 423      25.123  12.796 -43.202 
ATOM   2690  HE1 TYR A 423      24.430  12.048 -42.846 
ATOM   2691  CZ  TYR A 423      25.786  12.610 -44.399 
ATOM   2692  OH  TYR A 423      25.611  11.457 -45.130 
ATOM   2693  HH  TYR A 423      26.212  11.393 -45.880 
ATOM   2694  CE2 TYR A 423      26.670  13.570 -44.846 
ATOM   2695  HE2 TYR A 423      27.216  13.412 -45.767 
ATOM   2696  CD2 TYR A 423      26.871  14.725 -44.105 
ATOM   2697  HD2 TYR A 423      27.554  15.486 -44.424 
ATOM   2698  C   TYR A 423      28.332  17.442 -41.078 
ATOM   2699  O   TYR A 423      28.807  17.924 -42.111 
ATOM   2700  N   GLN A 424      28.443  18.044 -39.877 
ATOM   2701  H   GLN A 424      28.054  17.613 -39.051 
ATOM   2702  CA  GLN A 424      29.103  19.339 -39.757 
ATOM   2703  HA  GLN A 424      28.605  19.997 -40.473 
ATOM   2704  CB  GLN A 424      28.880  19.982 -38.380 
ATOM   2705  HB2 GLN A 424      29.027  21.057 -38.494 
ATOM   2706  HB3 GLN A 424      27.831  19.854 -38.109 
ATOM   2707  CG  GLN A 424      29.733  19.437 -37.258 
ATOM   2708  HG2 GLN A 424      29.057  19.011 -36.515 
ATOM   2709  HG3 GLN A 424      30.401  18.633 -37.547 
ATOM   2710  CD  GLN A 424      30.508  20.558 -36.611 
ATOM   2711  OE1 GLN A 424      31.147  21.384 -37.290 
ATOM   2712  NE2 GLN A 424      30.465  20.610 -35.281 
ATOM   2713 HE21 GLN A 424      29.946  19.918 -34.764 
ATOM   2714 HE22 GLN A 424      30.981  21.335 -34.804 
ATOM   2715  C   GLN A 424      30.586  19.285 -40.152 
ATOM   2716  O   GLN A 424      31.354  18.436 -39.691 
ATOM   2717  N   GLY A 425      30.939  20.159 -41.078 
ATOM   2718  H   GLY A 425      30.249  20.800 -41.440 
ATOM   2719  CA  GLY A 425      32.298  20.256 -41.594 
ATOM   2720  HA2 GLY A 425      32.496  21.299 -41.843 
ATOM   2721  HA3 GLY A 425      33.010  19.969 -40.819 
ATOM   2722  C   GLY A 425      32.586  19.427 -42.833 
ATOM   2723  O   GLY A 425      33.643  19.587 -43.456 
ATOM   2724  N   HIS A 426      31.646  18.554 -43.222 
ATOM   2725  H   HIS A 426      30.797  18.456 -42.682 
ATOM   2726  CA  HIS A 426      31.838  17.662 -44.362 
ATOM   2727  HA  HIS A 426      32.901  17.420 -44.417 
ATOM   2728  CB  HIS A 426      31.106  16.336 -44.126 
ATOM   2729  HB2 HIS A 426      30.077  16.521 -43.823 
ATOM   2730  HB3 HIS A 426      31.068  15.795 -45.071 
ATOM   2731  CG  HIS A 426      31.793  15.455 -43.131 
ATOM   2732  ND1 HIS A 426      31.452  15.476 -41.785 
ATOM   2733  CE1 HIS A 426      32.254  14.602 -41.200 
ATOM   2734  HE1 HIS A 426      32.236  14.380 -40.143 
ATOM   2735  NE2 HIS A 426      33.087  14.036 -42.077 
ATOM   2736  HE2 HIS A 426      33.790  13.342 -41.869 
ATOM   2737  CD2 HIS A 426      32.807  14.576 -43.312 
ATOM   2738  HD2 HIS A 426      33.297  14.345 -44.246 
ATOM   2739  C   HIS A 426      31.443  18.224 -45.716 
ATOM   2740  O   HIS A 426      30.379  18.823 -45.856 
ATOM   2741  N   THR A 427      32.279  17.975 -46.732 
ATOM   2742  H   THR A 427      33.134  17.467 -46.563 
ATOM   2743  CA  THR A 427      31.984  18.394 -48.097 
ATOM   2744  HA  THR A 427      31.338  19.273 -48.098 
ATOM   2745  CB  THR A 427      33.269  18.723 -48.854 
ATOM   2746  HB  THR A 427      33.904  17.836 -48.872 
ATOM   2747  CG2 THR A 427      32.999  19.144 -50.304 
ATOM   2748 HG21 THR A 427      32.602  18.305 -50.875 
ATOM   2749 HG22 THR A 427      32.281  19.965 -50.328 
ATOM   2750 HG23 THR A 427      33.929  19.469 -50.771 
ATOM   2751  OG1 THR A 427      33.978  19.750 -48.154 
ATOM   2752  HG1 THR A 427      33.443  20.546 -48.172 
ATOM   2753  C   THR A 427      31.270  17.236 -48.766 
ATOM   2754  O   THR A 427      31.762  16.111 -48.707 
ATOM   2755  N   LEU A 428      30.100  17.493 -49.369 
ATOM   2756  H   LEU A 428      29.741  18.438 -49.385 
ATOM   2757  CA  LEU A 428      29.299  16.443 -50.000 
ATOM   2758  HA  LEU A 428      29.687  15.461 -49.732 
ATOM   2759  CB  LEU A 428      27.848  16.518 -49.494 
ATOM   2760  HB2 LEU A 428      27.561  17.568 -49.432 
ATOM   2761  HB3 LEU A 428      27.221  16.054 -50.248 
ATOM   2762  CG  LEU A 428      27.486  15.807 -48.171 
ATOM   2763  HG  LEU A 428      27.418  14.738 -48.374 
ATOM   2764  CD1 LEU A 428      28.517  15.999 -47.079 
ATOM   2765 HD11 LEU A 428      28.314  15.322 -46.270 
ATOM   2766 HD12 LEU A 428      29.500  15.718 -47.437 
ATOM   2767 HD13 LEU A 428      28.532  17.030 -46.728 
ATOM   2768  CD2 LEU A 428      26.163  16.291 -47.649 
ATOM   2769 HD21 LEU A 428      25.893  15.737 -46.750 
ATOM   2770 HD22 LEU A 428      26.217  17.355 -47.414 
ATOM   2771 HD23 LEU A 428      25.391  16.132 -48.402 
ATOM   2772  C   LEU A 428      29.339  16.543 -51.523 
ATOM   2773  O   LEU A 428      29.427  17.640 -52.065 
ATOM   2774  N   ARG A 429      29.303  15.405 -52.211 
ATOM   2775  H   ARG A 429      29.236  14.518 -51.731 
ATOM   2776  CA  ARG A 429      29.347  15.398 -53.666 
ATOM   2777  HA  ARG A 429      28.986  16.360 -54.027 
ATOM   2778  CB  ARG A 429      30.778  15.193 -54.181 
ATOM   2779  HB2 ARG A 429      31.367  14.729 -53.390 
ATOM   2780  HB3 ARG A 429      30.776  14.492 -55.018 
ATOM   2781  CG  ARG A 429      31.420  16.496 -54.681 
ATOM   2782  HG2 ARG A 429      31.116  16.680 -55.712 
ATOM   2783  HG3 ARG A 429      31.054  17.318 -54.072 
ATOM   2784  CD  ARG A 429      32.943  16.520 -54.579 
ATOM   2785  HD2 ARG A 429      33.356  15.786 -55.272 
ATOM   2786  HD3 ARG A 429      33.285  17.510 -54.881 
ATOM   2787  NE  ARG A 429      33.403  16.201 -53.225 
ATOM   2788  HE  ARG A 429      32.794  15.633 -52.657 
ATOM   2789  CZ  ARG A 429      34.562  16.597 -52.708 
ATOM   2790  NH1 ARG A 429      34.897  16.246 -51.473 
ATOM   2791 HH11 ARG A 429      34.269  15.687 -50.916 
ATOM   2792 HH12 ARG A 429      35.770  16.567 -51.084 
ATOM   2793  NH2 ARG A 429      35.390  17.355 -53.418 
ATOM   2794 HH21 ARG A 429      35.080  17.734 -54.302 
ATOM   2795 HH22 ARG A 429      36.259  17.673 -53.021 
ATOM   2796  C   ARG A 429      28.419  14.369 -54.235 
ATOM   2797  O   ARG A 429      28.250  13.293 -53.660 
ATOM   2798  N   SER A 430      27.831  14.689 -55.385 
ATOM   2799  H   SER A 430      28.009  15.589 -55.809 
ATOM   2800  CA  SER A 430      26.923  13.782 -56.049 
ATOM   2801  HA  SER A 430      26.163  13.536 -55.319 
ATOM   2802  CB  SER A 430      26.201  14.485 -57.196 
ATOM   2803  HB2 SER A 430      25.415  13.834 -57.581 
ATOM   2804  HB3 SER A 430      25.745  15.401 -56.829 
ATOM   2805  OG  SER A 430      27.107  14.788 -58.243 
ATOM   2806  HG  SER A 430      27.465  13.963 -58.580 
ATOM   2807  C   SER A 430      27.615  12.497 -56.534 
ATOM   2808  O   SER A 430      28.838  12.414 -56.650 
ATOM   2809  N   ARG A 431      26.799  11.482 -56.743 
ATOM   2810  H   ARG A 431      25.817  11.622 -56.548 
ATOM   2811  CA  ARG A 431      27.163  10.172 -57.233 
ATOM   2812  HA  ARG A 431      28.202  10.170 -57.551 
ATOM   2813  CB  ARG A 431      26.946   9.142 -56.120 
ATOM   2814  HB2 ARG A 431      27.024   9.643 -55.153 
ATOM   2815  HB3 ARG A 431      25.934   8.738 -56.189 
ATOM   2816  CG  ARG A 431      27.954   8.011 -56.108 
ATOM   2817  HG2 ARG A 431      28.070   7.676 -57.140 
ATOM   2818  HG3 ARG A 431      28.936   8.334 -55.816 
ATOM   2819  CD  ARG A 431      27.481   6.791 -55.328 
ATOM   2820  HD2 ARG A 431      26.603   6.552 -55.914 
ATOM   2821  HD3 ARG A 431      28.308   6.099 -55.155 
ATOM   2822  NE  ARG A 431      26.875   7.118 -54.033 
ATOM   2823  HE  ARG A 431      27.403   7.715 -53.413 
ATOM   2824  CZ  ARG A 431      25.684   6.683 -53.634 
ATOM   2825  NH1 ARG A 431      24.961   5.896 -54.418 
ATOM   2826 HH11 ARG A 431      25.356   5.564 -55.287 
ATOM   2827 HH12 ARG A 431      24.063   5.557 -54.107 
ATOM   2828  NH2 ARG A 431      25.202   7.039 -52.449 
ATOM   2829 HH21 ARG A 431      25.756   7.624 -51.840 
ATOM   2830 HH22 ARG A 431      24.321   6.662 -52.130 
ATOM   2831  C   ARG A 431      26.169   9.922 -58.368 
ATOM   2832  O   ARG A 431      24.961  10.143 -58.193 
ATOM   2833  N   PRO A 432      26.644   9.502 -59.552 
ATOM   2834  CD  PRO A 432      28.039   9.231 -59.941 
ATOM   2835  HD2 PRO A 432      28.276   8.185 -59.744 
ATOM   2836  HD3 PRO A 432      28.755   9.893 -59.456 
ATOM   2837  CG  PRO A 432      28.033   9.499 -61.409 
ATOM   2838  HG2 PRO A 432      28.764   8.876 -61.926 
ATOM   2839  HG3 PRO A 432      28.269  10.552 -61.573 
ATOM   2840  CB  PRO A 432      26.628   9.232 -61.913 
ATOM   2841  HB2 PRO A 432      26.596   8.242 -62.370 
ATOM   2842  HB3 PRO A 432      26.335   9.980 -62.651 
ATOM   2843  CA  PRO A 432      25.710   9.299 -60.672 
ATOM   2844  HA  PRO A 432      25.095  10.196 -60.770 
ATOM   2845  C   PRO A 432      24.758   8.075 -60.531 
ATOM   2846  O   PRO A 432      23.552   8.284 -60.385 
ATOM   2847  N   TRP A 433      25.262   6.822 -60.582 
ATOM   2848  H   TRP A 433      26.251   6.681 -60.720 
ATOM   2849  CA  TRP A 433      24.391   5.645 -60.518 
ATOM   2850  HA  TRP A 433      23.622   5.827 -59.769 
ATOM   2851  CB  TRP A 433      23.711   5.476 -61.909 
ATOM   2852  HB2 TRP A 433      23.637   6.450 -62.393 
ATOM   2853  HB3 TRP A 433      24.360   4.878 -62.550 
ATOM   2854  CG  TRP A 433      22.311   4.909 -61.947 
ATOM   2855  CD1 TRP A 433      21.867   3.904 -62.759 
ATOM   2856  HD1 TRP A 433      22.485   3.360 -63.460 
ATOM   2857  NE1 TRP A 433      20.527   3.668 -62.537 
ATOM   2858  HE1 TRP A 433      19.989   2.953 -63.004 
ATOM   2859  CE2 TRP A 433      20.073   4.542 -61.584 
ATOM   2860  CZ2 TRP A 433      18.805   4.684 -61.027 
ATOM   2861  HZ2 TRP A 433      17.982   4.053 -61.328 
ATOM   2862  CH2 TRP A 433      18.643   5.650 -60.070 
ATOM   2863  HH2 TRP A 433      17.677   5.770 -59.596 
ATOM   2864  CZ3 TRP A 433      19.701   6.472 -59.674 
ATOM   2865  HZ3 TRP A 433      19.540   7.153 -58.858 
ATOM   2866  CE3 TRP A 433      20.957   6.344 -60.236 
ATOM   2867  HE3 TRP A 433      21.753   6.956 -59.871 
ATOM   2868  CD2 TRP A 433      21.161   5.363 -61.211 
ATOM   2869  C   TRP A 433      25.192   4.376 -60.056 
ATOM   2870  O   TRP A 433      24.985   3.280 -60.574 
ATOM   2871  N   GLY A 434      26.085   4.549 -59.078 
ATOM   2872  H   GLY A 434      26.202   5.461 -58.662 
ATOM   2873  CA  GLY A 434      26.906   3.462 -58.551 
ATOM   2874  HA2 GLY A 434      26.284   2.576 -58.421 
ATOM   2875  HA3 GLY A 434      27.687   3.228 -59.274 
ATOM   2876  C   GLY A 434      27.568   3.761 -57.217 
ATOM   2877  O   GLY A 434      28.193   2.890 -56.607 
ATOM   2879  N   PRO A 447      32.429   4.248 -44.077 
ATOM   2880  H2  PRO A 447      31.483   4.099 -43.752 
ATOM   2881  H3  PRO A 447      33.059   3.788 -43.435 
ATOM   2882  CD  PRO A 447      32.549   3.636 -45.411 
ATOM   2883  HD2 PRO A 447      31.789   2.872 -45.582 
ATOM   2884  HD3 PRO A 447      33.551   3.223 -45.535 
ATOM   2885  CG  PRO A 447      32.378   4.810 -46.337 
ATOM   2886  HG2 PRO A 447      31.314   4.946 -46.540 
ATOM   2887  HG3 PRO A 447      32.913   4.656 -47.276 
ATOM   2888  CB  PRO A 447      32.899   6.026 -45.590 
ATOM   2889  HB2 PRO A 447      32.403   6.944 -45.912 
ATOM   2890  HB3 PRO A 447      33.972   6.117 -45.766 
ATOM   2891  CA  PRO A 447      32.674   5.712 -44.101 
ATOM   2892  HA  PRO A 447      33.574   5.958 -43.537 
ATOM   2893  C   PRO A 447      31.485   6.481 -43.528 
ATOM   2894  O   PRO A 447      30.482   6.626 -44.217 
ATOM   2895  N   ASN A 448      31.572   6.932 -42.261 
ATOM   2896  H   ASN A 448      32.427   6.806 -41.739 
ATOM   2897  CA  ASN A 448      30.464   7.612 -41.587 
ATOM   2898  HA  ASN A 448      29.626   7.618 -42.275 
ATOM   2899  CB  ASN A 448      29.978   6.801 -40.367 
ATOM   2900  HB2 ASN A 448      29.953   5.744 -40.637 
ATOM   2901  HB3 ASN A 448      30.709   6.905 -39.564 
ATOM   2902  CG  ASN A 448      28.597   7.141 -39.839 
ATOM   2903  OD1 ASN A 448      27.658   7.371 -40.609 
ATOM   2904  ND2 ASN A 448      28.420   7.149 -38.521 
ATOM   2905 HD21 ASN A 448      29.190   6.955 -37.900 
ATOM   2906 HD22 ASN A 448      27.511   7.381 -38.157 
ATOM   2907  C   ASN A 448      30.829   9.052 -41.199 
ATOM   2908  O   ASN A 448      31.745   9.275 -40.406 
ATOM   2909  N   PRO A 449      30.115  10.051 -41.738 
ATOM   2910  CD  PRO A 449      30.388  11.459 -41.393 
ATOM   2911  HD2 PRO A 449      31.400  11.745 -41.681 
ATOM   2912  HD3 PRO A 449      30.235  11.621 -40.326 
ATOM   2913  CG  PRO A 449      29.370  12.232 -42.196 
ATOM   2914  HG2 PRO A 449      29.824  12.551 -43.136 
ATOM   2915  HG3 PRO A 449      29.004  13.102 -41.654 
ATOM   2916  CB  PRO A 449      28.275  11.272 -42.481 
ATOM   2917  HB2 PRO A 449      27.771  11.543 -43.396 
ATOM   2918  HB3 PRO A 449      27.558  11.205 -41.668 
ATOM   2919  CA  PRO A 449      28.994   9.938 -42.675 
ATOM   2920  HA  PRO A 449      28.307   9.149 -42.374 
ATOM   2921  C   PRO A 449      29.420   9.716 -44.123 
ATOM   2922  O   PRO A 449      30.557  10.003 -44.487 
ATOM   2923  N   LEU A 450      28.513   9.161 -44.943 
ATOM   2924  H   LEU A 450      27.592   8.942 -44.591 
ATOM   2925  CA  LEU A 450      28.775   8.913 -46.361 
ATOM   2926  HA  LEU A 450      29.778   8.503 -46.483 
ATOM   2927  CB  LEU A 450      27.740   7.935 -46.930 
ATOM   2928  HB2 LEU A 450      27.858   6.973 -46.427 
ATOM   2929  HB3 LEU A 450      26.746   8.311 -46.678 
ATOM   2930  CG  LEU A 450      27.788   7.713 -48.437 
ATOM   2931  HG  LEU A 450      27.716   8.677 -48.938 
ATOM   2932  CD1 LEU A 450      29.088   7.077 -48.849 
ATOM   2933 HD11 LEU A 450      29.087   6.911 -49.927 
ATOM   2934 HD12 LEU A 450      29.928   7.726 -48.605 
ATOM   2935 HD13 LEU A 450      29.211   6.117 -48.345 
ATOM   2936  CD2 LEU A 450      26.609   6.883 -48.907 
ATOM   2937 HD21 LEU A 450      26.657   6.743 -49.986 
ATOM   2938 HD22 LEU A 450      26.618   5.905 -48.422 
ATOM   2939 HD23 LEU A 450      25.675   7.387 -48.662 
ATOM   2940  C   LEU A 450      28.663  10.240 -47.066 
ATOM   2941  O   LEU A 450      27.633  10.901 -46.928 
ATOM   2942  N   CYS A 451      29.702  10.643 -47.813 
ATOM   2943  H   CYS A 451      30.545  10.091 -47.858 
ATOM   2944  CA  CYS A 451      29.675  11.954 -48.460 
ATOM   2945  HA  CYS A 451      28.776  12.494 -48.160 
ATOM   2946  CB  CYS A 451      30.831  12.813 -47.963 
ATOM   2947  HB2 CYS A 451      31.775  12.338 -48.231 
ATOM   2948  HB3 CYS A 451      30.786  13.782 -48.458 
ATOM   2949  SG  CYS A 451      30.812  13.097 -46.171 
ATOM   2950  HG  CYS A 451      29.761  12.302 -45.901 
ATOM   2951  C   CYS A 451      29.605  11.911 -50.004 
ATOM   2952  O   CYS A 451      29.698  12.956 -50.651 
ATOM   2953  N   SER A 452      29.379  10.718 -50.581 
ATOM   2954  H   SER A 452      29.259   9.908 -49.990 
ATOM   2955  CA  SER A 452      29.175  10.536 -52.020 
ATOM   2956  HA  SER A 452      29.352  11.450 -52.581 
ATOM   2957  CB  SER A 452      30.062   9.419 -52.558 
ATOM   2958  HB2 SER A 452      31.103   9.680 -52.366 
ATOM   2959  HB3 SER A 452      29.844   8.473 -52.061 
ATOM   2960  OG  SER A 452      29.887   9.280 -53.957 
ATOM   2961  HG  SER A 452      30.744   9.133 -54.363 
ATOM   2962  C   SER A 452      27.725  10.110 -52.073 
ATOM   2963  O   SER A 452      27.412   9.006 -51.656 
ATOM   2964  N   LEU A 453      26.826  11.022 -52.439 
ATOM   2965  H   LEU A 453      27.131  11.932 -52.755 
ATOM   2966  CA  LEU A 453      25.393  10.763 -52.347 
ATOM   2967  HA  LEU A 453      25.203   9.745 -52.010 
ATOM   2968  CB  LEU A 453      24.797  11.723 -51.296 
ATOM   2969  HB2 LEU A 453      24.930  12.720 -51.708 
ATOM   2970  HB3 LEU A 453      23.729  11.546 -51.209 
ATOM   2971  CG  LEU A 453      25.448  11.726 -49.911 
ATOM   2972  HG  LEU A 453      26.533  11.741 -50.010 
ATOM   2973  CD1 LEU A 453      25.084  12.980 -49.136 
ATOM   2974 HD11 LEU A 453      25.571  12.971 -48.160 
ATOM   2975 HD12 LEU A 453      25.413  13.862 -49.685 
ATOM   2976 HD13 LEU A 453      24.004  13.029 -48.993 
ATOM   2977  CD2 LEU A 453      25.073  10.491 -49.141 
ATOM   2978 HD21 LEU A 453      25.495  10.523 -48.140 
ATOM   2979 HD22 LEU A 453      23.993  10.411 -49.045 
ATOM   2980 HD23 LEU A 453      25.449   9.608 -49.654 
ATOM   2981  C   LEU A 453      24.647  10.956 -53.649 
ATOM   2982  O   LEU A 453      25.048  11.769 -54.465 
ATOM   2983  N   LEU A 454      23.520  10.264 -53.815 
ATOM   2984  H   LEU A 454      23.201   9.630 -53.097 
ATOM   2985  CA  LEU A 454      22.681  10.454 -54.990 
ATOM   2986  HA  LEU A 454      23.276  10.451 -55.902 
ATOM   2987  CB  LEU A 454      21.583   9.384 -55.014 
ATOM   2988  HB2 LEU A 454      21.112   9.352 -54.030 
ATOM   2989  HB3 LEU A 454      20.811   9.702 -55.717 
ATOM   2990  CG  LEU A 454      21.971   7.975 -55.407 
ATOM   2991  HG  LEU A 454      22.723   7.612 -54.706 
ATOM   2992  CD1 LEU A 454      20.763   7.060 -55.340 
ATOM   2993 HD11 LEU A 454      20.370   7.034 -54.323 
ATOM   2994 HD12 LEU A 454      19.980   7.412 -56.014 
ATOM   2995 HD13 LEU A 454      21.049   6.047 -55.625 
ATOM   2996  CD2 LEU A 454      22.554   7.940 -56.803 
ATOM   2997 HD21 LEU A 454      21.789   8.191 -57.536 
ATOM   2998 HD22 LEU A 454      23.391   8.618 -56.897 
ATOM   2999 HD23 LEU A 454      22.922   6.936 -57.006 
ATOM   3000  C   LEU A 454      21.988  11.792 -54.856 
ATOM   3001  O   LEU A 454      21.769  12.260 -53.736 
ATOM   3002  N   THR A 455      21.576  12.381 -55.980 
ATOM   3003  H   THR A 455      21.740  11.945 -56.877 
ATOM   3004  CA  THR A 455      20.747  13.584 -55.919 
ATOM   3005  HA  THR A 455      21.158  14.269 -55.186 
ATOM   3006  CB  THR A 455      20.723  14.288 -57.280 
ATOM   3007  HB  THR A 455      20.240  15.257 -57.152 
ATOM   3008  CG2 THR A 455      22.115  14.505 -57.850 
ATOM   3009 HG21 THR A 455      22.042  15.150 -58.726 
ATOM   3010 HG22 THR A 455      22.746  14.990 -57.105 
ATOM   3011 HG23 THR A 455      22.564  13.556 -58.145 
ATOM   3012  OG1 THR A 455      19.953  13.520 -58.191 
ATOM   3013  HG1 THR A 455      20.470  12.762 -58.477 
ATOM   3014  C   THR A 455      19.335  13.107 -55.465 
ATOM   3015  O   THR A 455      19.007  11.929 -55.658 
ATOM   3016  N   PHE A 456      18.498  13.982 -54.871 
ATOM   3017  H   PHE A 456      18.788  14.935 -54.698 
ATOM   3018  CA  PHE A 456      17.147  13.555 -54.464 
ATOM   3019  HA  PHE A 456      17.253  12.691 -53.807 
ATOM   3020  CB  PHE A 456      16.397  14.637 -53.665 
ATOM   3021  HB2 PHE A 456      16.939  14.820 -52.737 
ATOM   3022  HB3 PHE A 456      16.403  15.565 -54.239 
ATOM   3023  CG  PHE A 456      14.958  14.265 -53.349 
ATOM   3024  CD1 PHE A 456      14.655  13.444 -52.278 
ATOM   3025  HD1 PHE A 456      15.449  13.075 -51.643 
ATOM   3026  CE1 PHE A 456      13.338  13.081 -52.005 
ATOM   3027  HE1 PHE A 456      13.124  12.438 -51.166 
ATOM   3028  CZ  PHE A 456      12.327  13.500 -52.823 
ATOM   3029  HZ  PHE A 456      11.312  13.192 -52.626 
ATOM   3030  CE2 PHE A 456      12.607  14.303 -53.896 
ATOM   3031  HE2 PHE A 456      11.810  14.632 -54.548 
ATOM   3032  CD2 PHE A 456      13.918  14.694 -54.155 
ATOM   3033  HD2 PHE A 456      14.125  15.320 -55.013 
ATOM   3034  C   PHE A 456      16.333  13.099 -55.680 
ATOM   3035  O   PHE A 456      15.596  12.131 -55.573 
ATOM   3036  N   SER A 457      16.498  13.758 -56.837 
ATOM   3037  H   SER A 457      17.155  14.522 -56.898 
ATOM   3038  CA  SER A 457      15.769  13.374 -58.047 
ATOM   3039  HA  SER A 457      14.705  13.347 -57.806 
ATOM   3040  CB  SER A 457      15.956  14.406 -59.155 
ATOM   3041  HB2 SER A 457      15.484  14.048 -60.071 
ATOM   3042  HB3 SER A 457      15.470  15.334 -58.854 
ATOM   3043  OG  SER A 457      17.327  14.679 -59.403 
ATOM   3044  HG  SER A 457      17.731  13.897 -59.791 
ATOM   3045  C   SER A 457      16.169  11.982 -58.524 
ATOM   3046  O   SER A 457      15.301  11.209 -58.949 
ATOM   3047  N   ASP A 458      17.468  11.636 -58.411 
ATOM   3048  H   ASP A 458      18.136  12.295 -58.037 
ATOM   3049  CA  ASP A 458      17.945  10.300 -58.789 
ATOM   3050  HA  ASP A 458      17.592  10.077 -59.797 
ATOM   3051  CB  ASP A 458      19.486  10.201 -58.795 
ATOM   3052  HB2 ASP A 458      19.866  10.585 -57.848 
ATOM   3053  HB3 ASP A 458      19.776   9.163 -58.847 
ATOM   3054  CG  ASP A 458      20.211  10.909 -59.936 
ATOM   3055  OD1 ASP A 458      19.541  11.273 -60.935 
ATOM   3056  OD2 ASP A 458      21.448  11.113 -59.820 
ATOM   3057  C   ASP A 458      17.359   9.250 -57.852 
ATOM   3058  O   ASP A 458      16.912   8.224 -58.339 
ATOM   3059  N   PHE A 459      17.332   9.511 -56.524 
ATOM   3060  H   PHE A 459      17.693  10.389 -56.180 
ATOM   3061  CA  PHE A 459      16.751   8.573 -55.563 
ATOM   3062  HA  PHE A 459      17.214   7.594 -55.701 
ATOM   3063  CB  PHE A 459      16.984   9.013 -54.093 
ATOM   3064  HB2 PHE A 459      17.989   8.691 -53.823 
ATOM   3065  HB3 PHE A 459      16.944  10.102 -54.043 
ATOM   3066  CG  PHE A 459      15.993   8.440 -53.088 
ATOM   3067  CD1 PHE A 459      16.067   7.115 -52.691 
ATOM   3068  HD1 PHE A 459      16.856   6.484 -53.075 
ATOM   3069  CE1 PHE A 459      15.127   6.576 -51.818 
ATOM   3070  HE1 PHE A 459      15.205   5.541 -51.518 
ATOM   3071  CZ  PHE A 459      14.101   7.350 -51.350 
ATOM   3072  HZ  PHE A 459      13.360   6.921 -50.691 
ATOM   3073  CE2 PHE A 459      13.986   8.652 -51.760 
ATOM   3074  HE2 PHE A 459      13.163   9.260 -51.407 
ATOM   3075  CD2 PHE A 459      14.934   9.200 -52.621 
ATOM   3076  HD2 PHE A 459      14.817  10.226 -52.952 
ATOM   3077  C   PHE A 459      15.261   8.414 -55.810 
ATOM   3078  O   PHE A 459      14.762   7.293 -55.809 
ATOM   3079  N   ASN A 460      14.539   9.523 -55.949 
ATOM   3080  H   ASN A 460      14.998  10.420 -55.946 
ATOM   3081  CA  ASN A 460      13.090   9.488 -56.070 
ATOM   3082  HA  ASN A 460      12.758   8.760 -55.332 
ATOM   3083  CB  ASN A 460      12.506  10.841 -55.731 
ATOM   3084  HB2 ASN A 460      13.245  11.459 -55.227 
ATOM   3085  HB3 ASN A 460      12.218  11.362 -56.646 
ATOM   3086  CG  ASN A 460      11.347  10.747 -54.782 
ATOM   3087  OD1 ASN A 460      11.317   9.915 -53.872 
ATOM   3088  ND2 ASN A 460      10.360  11.602 -54.977 
ATOM   3089 HD21 ASN A 460       9.543  11.560 -54.387 
ATOM   3090 HD22 ASN A 460      10.399  12.236 -55.758 
ATOM   3091  C   ASN A 460      12.565   8.982 -57.417 
ATOM   3092  O   ASN A 460      11.352   8.888 -57.597 
ATOM   3093  N   ALA A 461      13.461   8.623 -58.341 
ATOM   3094  H   ALA A 461      14.446   8.669 -58.124 
ATOM   3095  CA  ALA A 461      13.087   8.078 -59.638 
ATOM   3096  HA  ALA A 461      12.208   8.607 -60.008 
ATOM   3097  CB  ALA A 461      14.223   8.288 -60.632 
ATOM   3098  HB1 ALA A 461      13.931   7.896 -61.606 
ATOM   3099  HB2 ALA A 461      14.441   9.351 -60.728 
ATOM   3100  HB3 ALA A 461      15.118   7.765 -60.293 
ATOM   3101  C   ALA A 461      12.733   6.575 -59.521 
ATOM   3102  O   ALA A 461      13.536   5.759 -59.057 
ATOM   3103  OXT ALA A 461      11.636   6.162 -59.890 
TER    
ATOM   3104  N   CYS B 248      12.863 -27.834 -34.683 
ATOM   3105  H1  CYS B 248      12.084 -28.349 -35.069 
ATOM   3106  H2  CYS B 248      13.730 -28.246 -34.999 
ATOM   3107  H3  CYS B 248      12.821 -27.872 -33.674 
ATOM   3108  CA  CYS B 248      12.792 -26.445 -35.125 
ATOM   3109  HA  CYS B 248      12.851 -26.426 -36.214 
ATOM   3110  CB  CYS B 248      11.454 -25.823 -34.717 
ATOM   3111  HB2 CYS B 248      10.645 -26.436 -35.117 
ATOM   3112  HB3 CYS B 248      11.369 -25.832 -33.629 
ATOM   3113  SG  CYS B 248      11.201 -24.123 -35.301 
ATOM   3114  HG  CYS B 248      10.160 -24.380 -36.104 
ATOM   3115  C   CYS B 248      13.999 -25.644 -34.578 
ATOM   3116  O   CYS B 248      14.744 -25.029 -35.348 
ATOM   3117  N   LEU B 249      14.205 -25.692 -33.248 
ATOM   3118  H   LEU B 249      13.542 -26.174 -32.658 
ATOM   3119  CA  LEU B 249      15.311 -25.012 -32.566 
ATOM   3120  HA  LEU B 249      15.792 -24.296 -33.234 
ATOM   3121  CB  LEU B 249      14.802 -24.258 -31.315 
ATOM   3122  HB2 LEU B 249      14.306 -24.957 -30.638 
ATOM   3123  HB3 LEU B 249      15.698 -23.910 -30.799 
ATOM   3124  CG  LEU B 249      13.928 -23.032 -31.529 
ATOM   3125  HG  LEU B 249      14.145 -22.601 -32.508 
ATOM   3126  CD1 LEU B 249      12.452 -23.397 -31.462 
ATOM   3127 HD11 LEU B 249      11.846 -22.505 -31.629 
ATOM   3128 HD12 LEU B 249      12.210 -24.125 -32.233 
ATOM   3129 HD13 LEU B 249      12.208 -23.813 -30.483 
ATOM   3130  CD2 LEU B 249      14.229 -21.982 -30.482 
ATOM   3131 HD21 LEU B 249      13.605 -21.104 -30.647 
ATOM   3132 HD22 LEU B 249      14.024 -22.377 -29.486 
ATOM   3133 HD23 LEU B 249      15.273 -21.674 -30.546 
ATOM   3134  C   LEU B 249      16.349 -26.067 -32.152 
ATOM   3135  O   LEU B 249      16.817 -26.076 -31.006 
ATOM   3136  N   LYS B 250      16.689 -26.974 -33.088 
ATOM   3137  H   LYS B 250      16.301 -26.883 -34.015 
ATOM   3138  CA  LYS B 250      17.632 -28.062 -32.844 
ATOM   3139  HA  LYS B 250      17.614 -28.298 -31.778 
ATOM   3140  CB  LYS B 250      17.211 -29.328 -33.603 
ATOM   3141  HB2 LYS B 250      16.196 -29.601 -33.308 
ATOM   3142  HB3 LYS B 250      17.235 -29.137 -34.678 
ATOM   3143  CG  LYS B 250      18.165 -30.467 -33.260 
ATOM   3144  HG2 LYS B 250      19.179 -30.240 -33.583 
ATOM   3145  HG3 LYS B 250      18.150 -30.655 -32.185 
ATOM   3146  CD  LYS B 250      17.747 -31.725 -34.014 
ATOM   3147  HD2 LYS B 250      16.732 -32.003 -33.726 
ATOM   3148  HD3 LYS B 250      17.779 -31.531 -35.088 
ATOM   3149  CE  LYS B 250      18.701 -32.864 -33.671 
ATOM   3150  HE2 LYS B 250      19.717 -32.585 -33.956 
ATOM   3151  HE3 LYS B 250      18.670 -33.051 -32.596 
ATOM   3152  NZ  LYS B 250      18.297 -34.077 -34.398 
ATOM   3153  HZ1 LYS B 250      18.337 -33.910 -35.394 
ATOM   3154  HZ2 LYS B 250      18.925 -34.834 -34.165 
ATOM   3155  HZ3 LYS B 250      17.354 -34.334 -34.141 
ATOM   3156  C   LYS B 250      19.060 -27.691 -33.198 
ATOM   3157  O   LYS B 250      19.987 -28.185 -32.557 
ATOM   3158  N   HIS B 251      19.251 -26.834 -34.211 
ATOM   3159  H   HIS B 251      18.465 -26.444 -34.708 
ATOM   3160  CA  HIS B 251      20.596 -26.445 -34.613 
ATOM   3161  HA  HIS B 251      21.294 -27.232 -34.324 
ATOM   3162  CB  HIS B 251      20.715 -26.329 -36.137 
ATOM   3163  HB2 HIS B 251      19.940 -25.658 -36.510 
ATOM   3164  HB3 HIS B 251      21.684 -25.906 -36.405 
ATOM   3165  CG  HIS B 251      20.623 -27.650 -36.844 
ATOM   3166  ND1 HIS B 251      21.446 -28.713 -36.503 
ATOM   3167  CE1 HIS B 251      21.103 -29.705 -37.310 
ATOM   3168  HE1 HIS B 251      21.578 -30.679 -37.313 
ATOM   3169  NE2 HIS B 251      20.126 -29.343 -38.145 
ATOM   3170  HE2 HIS B 251      19.735 -29.906 -38.886 
ATOM   3171  CD2 HIS B 251      19.813 -28.032 -37.859 
ATOM   3172  HD2 HIS B 251      19.079 -27.415 -38.365 
ATOM   3173  C   HIS B 251      21.110 -25.185 -33.918 
ATOM   3174  O   HIS B 251      22.103 -24.627 -34.371 
ATOM   3175  N   ILE B 252      20.492 -24.765 -32.798 
ATOM   3176  H   ILE B 252      19.714 -25.282 -32.418 
ATOM   3177  CA  ILE B 252      20.969 -23.580 -32.076 
ATOM   3178  HA  ILE B 252      21.932 -23.309 -32.502 
ATOM   3179  CB  ILE B 252      20.048 -22.343 -32.269 
ATOM   3180  HB  ILE B 252      19.526 -22.471 -33.219 
ATOM   3181  CG2 ILE B 252      18.980 -22.206 -31.163 
ATOM   3182 HG21 ILE B 252      18.202 -21.507 -31.469 
ATOM   3183 HG22 ILE B 252      18.501 -23.172 -30.998 
ATOM   3184 HG23 ILE B 252      19.427 -21.861 -30.229 
ATOM   3185  CG1 ILE B 252      20.893 -21.067 -32.398 
ATOM   3186 HG12 ILE B 252      21.375 -20.922 -31.430 
ATOM   3187 HG13 ILE B 252      21.691 -21.167 -33.067 
ATOM   3188  CD1 ILE B 252      20.148 -19.825 -32.662 
ATOM   3189 HD11 ILE B 252      20.830 -18.993 -32.513 
ATOM   3190 HD12 ILE B 252      19.789 -19.827 -33.686 
ATOM   3191 HD13 ILE B 252      19.316 -19.686 -31.975 
ATOM   3192  C   ILE B 252      21.253 -23.852 -30.588 
ATOM   3193  O   ILE B 252      20.551 -24.636 -29.938 
ATOM   3194  N   ILE B 253      22.295 -23.193 -30.059 
ATOM   3195  H   ILE B 253      22.848 -22.591 -30.655 
ATOM   3196  CA  ILE B 253      22.661 -23.267 -28.646 
ATOM   3197  HA  ILE B 253      21.873 -23.779 -28.098 
ATOM   3198  CB  ILE B 253      23.988 -24.029 -28.394 
ATOM   3199  HB  ILE B 253      24.756 -23.560 -29.005 
ATOM   3200  CG2 ILE B 253      24.412 -23.895 -26.927 
ATOM   3201 HG21 ILE B 253      25.329 -24.449 -26.736 
ATOM   3202 HG22 ILE B 253      24.617 -22.855 -26.673 
ATOM   3203 HG23 ILE B 253      23.618 -24.271 -26.282 
ATOM   3204  CG1 ILE B 253      23.893 -25.507 -28.818 
ATOM   3205 HG12 ILE B 253      23.228 -26.033 -28.139 
ATOM   3206 HG13 ILE B 253      23.458 -25.564 -29.815 
ATOM   3207  CD1 ILE B 253      25.238 -26.233 -28.880 
ATOM   3208 HD11 ILE B 253      25.080 -27.244 -29.252 
ATOM   3209 HD12 ILE B 253      25.915 -25.707 -29.555 
ATOM   3210 HD13 ILE B 253      25.687 -26.300 -27.891 
ATOM   3211  C   ILE B 253      22.757 -21.843 -28.131 
ATOM   3212  O   ILE B 253      23.508 -21.051 -28.683 
ATOM   3213  N   VAL B 254      22.004 -21.513 -27.089 
ATOM   3214  H   VAL B 254      21.398 -22.204 -26.673 
ATOM   3215  CA  VAL B 254      22.032 -20.183 -26.496 
ATOM   3216  HA  VAL B 254      22.240 -19.443 -27.272 
ATOM   3217  CB  VAL B 254      20.679 -19.826 -25.846 
ATOM   3218  HB  VAL B 254      20.534 -20.472 -24.979 
ATOM   3219  CG1 VAL B 254      20.677 -18.383 -25.362 
ATOM   3220 HG11 VAL B 254      20.336 -17.716 -26.155 
ATOM   3221 HG12 VAL B 254      20.029 -18.279 -24.503 
ATOM   3222 HG13 VAL B 254      21.669 -18.061 -25.051 
ATOM   3223  CG2 VAL B 254      19.524 -20.076 -26.806 
ATOM   3224 HG21 VAL B 254      18.595 -19.730 -26.352 
ATOM   3225 HG22 VAL B 254      19.687 -19.535 -27.738 
ATOM   3226 HG23 VAL B 254      19.421 -21.141 -27.017 
ATOM   3227  C   VAL B 254      23.129 -20.142 -25.455 
ATOM   3228  O   VAL B 254      23.073 -20.898 -24.495 
ATOM   3229  N   VAL B 255      24.125 -19.282 -25.633 
ATOM   3230  H   VAL B 255      24.118 -18.669 -26.435 
ATOM   3231  CA  VAL B 255      25.217 -19.155 -24.674 
ATOM   3232  HA  VAL B 255      25.299 -20.069 -24.087 
ATOM   3233  CB  VAL B 255      26.569 -18.949 -25.389 
ATOM   3234  HB  VAL B 255      26.529 -17.996 -25.904 
ATOM   3235  CG1 VAL B 255      27.713 -18.913 -24.390 
ATOM   3236 HG11 VAL B 255      28.654 -18.769 -24.921 
ATOM   3237 HG12 VAL B 255      27.579 -18.096 -23.682 
ATOM   3238 HG13 VAL B 255      27.764 -19.852 -23.839 
ATOM   3239  CG2 VAL B 255      26.805 -20.029 -26.438 
ATOM   3240 HG21 VAL B 255      27.750 -19.826 -26.939 
ATOM   3241 HG22 VAL B 255      26.848 -21.011 -25.972 
ATOM   3242 HG23 VAL B 255      26.024 -20.018 -27.199 
ATOM   3243  C   VAL B 255      24.889 -18.002 -23.733 
ATOM   3244  O   VAL B 255      24.726 -16.880 -24.192 
ATOM   3245  N   LEU B 256      24.743 -18.276 -22.434 
ATOM   3246  H   LEU B 256      24.899 -19.215 -22.099 
ATOM   3247  CA  LEU B 256      24.380 -17.255 -21.456 
ATOM   3248  HA  LEU B 256      24.166 -16.308 -21.955 
ATOM   3249  CB  LEU B 256      23.114 -17.680 -20.715 
ATOM   3250  HB2 LEU B 256      23.352 -18.615 -20.210 
ATOM   3251  HB3 LEU B 256      22.890 -16.947 -19.937 
ATOM   3252  CG  LEU B 256      21.905 -17.889 -21.588 
ATOM   3253  HG  LEU B 256      22.215 -18.156 -22.597 
ATOM   3254  CD1 LEU B 256      21.063 -19.039 -21.091 
ATOM   3255 HD11 LEU B 256      20.262 -19.251 -21.800 
ATOM   3256 HD12 LEU B 256      21.691 -19.921 -20.979 
ATOM   3257 HD13 LEU B 256      20.634 -18.787 -20.122 
ATOM   3258  CD2 LEU B 256      21.097 -16.628 -21.688 
ATOM   3259 HD21 LEU B 256      20.279 -16.768 -22.394 
ATOM   3260 HD22 LEU B 256      20.693 -16.364 -20.710 
ATOM   3261 HD23 LEU B 256      21.729 -15.816 -22.038 
ATOM   3262  C   LEU B 256      25.471 -17.014 -20.441 
ATOM   3263  O   LEU B 256      25.942 -17.959 -19.823 
ATOM   3264  N   ASP B 257      25.851 -15.754 -20.236 
ATOM   3265  H   ASP B 257      25.454 -15.008 -20.791 
ATOM   3266  CA  ASP B 257      26.850 -15.411 -19.231 
ATOM   3267  HA  ASP B 257      27.711 -16.047 -19.363 
ATOM   3268  CB  ASP B 257      27.302 -13.955 -19.412 
ATOM   3269  HB2 ASP B 257      27.601 -13.807 -20.450 
ATOM   3270  HB3 ASP B 257      26.458 -13.290 -19.220 
ATOM   3271  CG  ASP B 257      28.454 -13.552 -18.518 
ATOM   3272  OD1 ASP B 257      28.223 -13.339 -17.323 
ATOM   3273  OD2 ASP B 257      29.587 -13.432 -19.024 
ATOM   3274  C   ASP B 257      26.226 -15.622 -17.839 
ATOM   3275  O   ASP B 257      25.060 -15.289 -17.629 
ATOM   3276  N   PRO B 258      26.973 -16.207 -16.886 
ATOM   3277  CD  PRO B 258      28.357 -16.704 -16.984 
ATOM   3278  HD2 PRO B 258      28.999 -15.978 -17.480 
ATOM   3279  HD3 PRO B 258      28.364 -17.666 -17.497 
ATOM   3280  CG  PRO B 258      28.758 -16.873 -15.564 
ATOM   3281  HG2 PRO B 258      29.150 -15.926 -15.190 
ATOM   3282  HG3 PRO B 258      29.512 -17.654 -15.456 
ATOM   3283  CB  PRO B 258      27.509 -17.212 -14.825 
ATOM   3284  HB2 PRO B 258      27.579 -16.933 -13.772 
ATOM   3285  HB3 PRO B 258      27.322 -18.283 -14.908 
ATOM   3286  CA  PRO B 258      26.401 -16.451 -15.551 
ATOM   3287  HA  PRO B 258      25.528 -17.099 -15.642 
ATOM   3288  C   PRO B 258      25.991 -15.190 -14.795 
ATOM   3289  O   PRO B 258      24.990 -15.211 -14.078 
ATOM   3290  N   VAL B 259      26.737 -14.086 -14.976 
ATOM   3291  H   VAL B 259      27.526 -14.116 -15.609 
ATOM   3292  CA  VAL B 259      26.421 -12.806 -14.333 
ATOM   3293  HA  VAL B 259      26.387 -12.985 -13.258 
ATOM   3294  CB  VAL B 259      27.526 -11.745 -14.590 
ATOM   3295  HB  VAL B 259      27.528 -11.498 -15.652 
ATOM   3296  CG1 VAL B 259      27.242 -10.451 -13.835 
ATOM   3297 HG11 VAL B 259      27.208 -10.647 -12.763 
ATOM   3298 HG12 VAL B 259      28.028  -9.723 -14.038 
ATOM   3299 HG13 VAL B 259      26.294 -10.020 -14.148 
ATOM   3300  CG2 VAL B 259      28.903 -12.291 -14.223 
ATOM   3301 HG21 VAL B 259      29.657 -11.519 -14.380 
ATOM   3302 HG22 VAL B 259      28.917 -12.594 -13.176 
ATOM   3303 HG23 VAL B 259      29.163 -13.146 -14.846 
ATOM   3304  C   VAL B 259      25.028 -12.316 -14.758 
ATOM   3305  O   VAL B 259      24.302 -11.745 -13.943 
ATOM   3306  N   LEU B 260      24.639 -12.596 -16.018 
ATOM   3307  H   LEU B 260      25.274 -13.107 -16.616 
ATOM   3308  CA  LEU B 260      23.337 -12.251 -16.582 
ATOM   3309  HA  LEU B 260      23.170 -11.180 -16.460 
ATOM   3310  CB  LEU B 260      23.342 -12.591 -18.089 
ATOM   3311  HB2 LEU B 260      24.035 -12.030 -18.673 
ATOM   3312  HB3 LEU B 260      23.653 -13.615 -18.173 
ATOM   3313  CG  LEU B 260      22.013 -12.570 -18.808 
ATOM   3314  HG  LEU B 260      21.270 -13.133 -18.242 
ATOM   3315  CD1 LEU B 260      21.536 -11.173 -18.980 
ATOM   3316 HD11 LEU B 260      20.577 -11.172 -19.500 
ATOM   3317 HD12 LEU B 260      21.392 -10.707 -18.005 
ATOM   3318 HD13 LEU B 260      22.257 -10.589 -19.554 
ATOM   3319  CD2 LEU B 260      22.130 -13.205 -20.166 
ATOM   3320 HD21 LEU B 260      21.161 -13.201 -20.666 
ATOM   3321 HD22 LEU B 260      22.853 -12.664 -20.780 
ATOM   3322 HD23 LEU B 260      22.457 -14.241 -20.065 
ATOM   3323  C   LEU B 260      22.224 -13.018 -15.828 
ATOM   3324  O   LEU B 260      21.221 -12.425 -15.426 
ATOM   3325  N   LEU B 261      22.432 -14.318 -15.591 
ATOM   3326  H   LEU B 261      23.292 -14.753 -15.895 
ATOM   3327  CA  LEU B 261      21.450 -15.134 -14.876 
ATOM   3328  HA  LEU B 261      20.478 -14.935 -15.320 
ATOM   3329  CB  LEU B 261      21.748 -16.616 -15.064 
ATOM   3330  HB2 LEU B 261      22.728 -16.818 -14.628 
ATOM   3331  HB3 LEU B 261      21.009 -17.196 -14.508 
ATOM   3332  CG  LEU B 261      21.741 -17.075 -16.511 
ATOM   3333  HG  LEU B 261      22.484 -16.502 -17.068 
ATOM   3334  CD1 LEU B 261      22.127 -18.512 -16.599 
ATOM   3335 HD11 LEU B 261      21.263 -19.148 -16.783 
ATOM   3336 HD12 LEU B 261      22.819 -18.593 -17.428 
ATOM   3337 HD13 LEU B 261      22.638 -18.852 -15.698 
ATOM   3338  CD2 LEU B 261      20.372 -16.856 -17.161 
ATOM   3339 HD21 LEU B 261      20.350 -17.325 -18.145 
ATOM   3340 HD22 LEU B 261      19.592 -17.285 -16.534 
ATOM   3341 HD23 LEU B 261      20.182 -15.792 -17.296 
ATOM   3342  C   LEU B 261      21.311 -14.791 -13.398 
ATOM   3343  O   LEU B 261      20.282 -15.094 -12.787 
ATOM   3344  N   GLN B 262      22.329 -14.144 -12.824 
ATOM   3345  H   GLN B 262      23.163 -13.941 -13.358 
ATOM   3346  CA  GLN B 262      22.277 -13.728 -11.433 
ATOM   3347  HA  GLN B 262      21.762 -14.509 -10.874 
ATOM   3348  CB  GLN B 262      23.690 -13.600 -10.854 
ATOM   3349  HB2 GLN B 262      24.420 -13.593 -11.665 
ATOM   3350  HB3 GLN B 262      23.791 -12.653 -10.321 
ATOM   3351  CG  GLN B 262      24.047 -14.740  -9.877 
ATOM   3352  HG2 GLN B 262      25.119 -14.717  -9.681 
ATOM   3353  HG3 GLN B 262      23.540 -14.537  -8.932 
ATOM   3354  CD  GLN B 262      23.666 -16.135 -10.353 
ATOM   3355  OE1 GLN B 262      24.121 -16.609 -11.404 
ATOM   3356  NE2 GLN B 262      22.808 -16.810  -9.589 
ATOM   3357 HE21 GLN B 262      22.465 -16.402  -8.733 
ATOM   3358 HE22 GLN B 262      22.518 -17.733  -9.875 
ATOM   3359  C   GLN B 262      21.425 -12.468 -11.213 
ATOM   3360  O   GLN B 262      21.002 -12.215 -10.085 
ATOM   3361  N   MET B 263      21.117 -11.716 -12.287 
ATOM   3362  H   MET B 263      21.479 -11.966 -13.196 
ATOM   3363  CA  MET B 263      20.231 -10.557 -12.195 
ATOM   3364  HA  MET B 263      20.598  -9.907 -11.398 
ATOM   3365  CB  MET B 263      20.253  -9.749 -13.500 
ATOM   3366  HB2 MET B 263      20.018 -10.405 -14.338 
ATOM   3367  HB3 MET B 263      19.486  -8.976 -13.451 
ATOM   3368  CG  MET B 263      21.587  -9.075 -13.728 
ATOM   3369  HG2 MET B 263      21.751  -8.307 -12.977 
ATOM   3370  HG3 MET B 263      22.372  -9.822 -13.613 
ATOM   3371  SD  MET B 263      21.779  -8.380 -15.378 
ATOM   3372  CE  MET B 263      20.901  -6.860 -15.193 
ATOM   3373  HE1 MET B 263      20.207  -6.721 -16.019 
ATOM   3374  HE2 MET B 263      20.401  -6.792 -14.229 
ATOM   3375  HE3 MET B 263      21.674  -6.132 -15.283 
ATOM   3376  C   MET B 263      18.810 -11.016 -11.804 
ATOM   3377  O   MET B 263      18.467 -12.189 -11.981 
ATOM   3378  N   GLU B 264      18.004 -10.116 -11.233 
ATOM   3379  H   GLU B 264      18.343  -9.175 -11.094 
ATOM   3380  CA  GLU B 264      16.674 -10.448 -10.710 
ATOM   3381  HA  GLU B 264      16.835 -11.152  -9.892 
ATOM   3382  CB  GLU B 264      15.950  -9.228 -10.091 
ATOM   3383  HB2 GLU B 264      14.875  -9.333 -10.249 
ATOM   3384  HB3 GLU B 264      16.112  -9.250  -9.013 
ATOM   3385  CG  GLU B 264      16.372  -7.852 -10.582 
ATOM   3386  HG2 GLU B 264      16.416  -7.893 -11.659 
ATOM   3387  HG3 GLU B 264      15.601  -7.131 -10.306 
ATOM   3388  CD  GLU B 264      17.699  -7.343 -10.053 
ATOM   3389  OE1 GLU B 264      18.688  -7.358 -10.820 
ATOM   3390  OE2 GLU B 264      17.753  -6.938  -8.870 
ATOM   3391  C   GLU B 264      15.742 -11.178 -11.696 
ATOM   3392  O   GLU B 264      14.862 -11.920 -11.257 
ATOM   3393  N   GLY B 265      15.959 -11.012 -12.993 
ATOM   3394  H   GLY B 265      16.707 -10.410 -13.305 
ATOM   3395  CA  GLY B 265      15.137 -11.684 -13.992 
ATOM   3396  HA2 GLY B 265      14.216 -12.066 -13.551 
ATOM   3397  HA3 GLY B 265      14.846 -10.952 -14.736 
ATOM   3398  C   GLY B 265      15.816 -12.819 -14.734 
ATOM   3399  O   GLY B 265      15.270 -13.315 -15.722 
ATOM   3400  N   GLY B 266      16.987 -13.237 -14.256 
ATOM   3401  H   GLY B 266      17.372 -12.791 -13.435 
ATOM   3402  CA  GLY B 266      17.756 -14.314 -14.862 
ATOM   3403  HA2 GLY B 266      18.077 -14.002 -15.857 
ATOM   3404  HA3 GLY B 266      18.636 -14.476 -14.261 
ATOM   3405  C   GLY B 266      16.995 -15.620 -14.976 
ATOM   3406  O   GLY B 266      17.049 -16.280 -16.013 
ATOM   3407  N   GLY B 267      16.264 -15.971 -13.924 
ATOM   3408  H   GLY B 267      16.266 -15.381 -13.104 
ATOM   3409  CA  GLY B 267      15.466 -17.191 -13.885 
ATOM   3410  HA2 GLY B 267      16.095 -18.040 -14.155 
ATOM   3411  HA3 GLY B 267      15.104 -17.342 -12.868 
ATOM   3412  C   GLY B 267      14.278 -17.141 -14.819 
ATOM   3413  O   GLY B 267      13.925 -18.141 -15.444 
ATOM   3414  N   GLN B 268      13.667 -15.965 -14.929 
ATOM   3415  H   GLN B 268      14.019 -15.176 -14.407 
ATOM   3416  CA  GLN B 268      12.543 -15.737 -15.824 
ATOM   3417  HA  GLN B 268      11.772 -16.478 -15.609 
ATOM   3418  CB  GLN B 268      11.991 -14.336 -15.573 
ATOM   3419  HB2 GLN B 268      12.014 -14.183 -14.493 
ATOM   3420  HB3 GLN B 268      12.627 -13.579 -16.034 
ATOM   3421  CG  GLN B 268      10.559 -14.152 -16.043 
ATOM   3422  HG2 GLN B 268      10.553 -14.032 -17.128 
ATOM   3423  HG3 GLN B 268       9.982 -15.045 -15.800 
ATOM   3424  CD  GLN B 268       9.877 -12.968 -15.392 
ATOM   3425  OE1 GLN B 268      10.392 -12.330 -14.457 
ATOM   3426  NE2 GLN B 268       8.681 -12.659 -15.864 
ATOM   3427 HE21 GLN B 268       8.283 -13.202 -16.614 
ATOM   3428 HE22 GLN B 268       8.177 -11.884 -15.462 
ATOM   3429  C   GLN B 268      12.992 -15.876 -17.291 
ATOM   3430  O   GLN B 268      12.252 -16.418 -18.115 
ATOM   3431  N   LEU B 269      14.215 -15.399 -17.600 
ATOM   3432  H   LEU B 269      14.755 -14.958 -16.868 
ATOM   3433  CA  LEU B 269      14.832 -15.466 -18.925 
ATOM   3434  HA  LEU B 269      14.133 -15.081 -19.668 
ATOM   3435  CB  LEU B 269      16.108 -14.594 -18.925 
ATOM   3436  HB2 LEU B 269      15.784 -13.603 -18.602 
ATOM   3437  HB3 LEU B 269      16.800 -14.950 -18.164 
ATOM   3438  CG  LEU B 269      16.865 -14.416 -20.244 
ATOM   3439  HG  LEU B 269      16.152 -14.354 -21.068 
ATOM   3440  CD1 LEU B 269      17.684 -13.155 -20.217 
ATOM   3441 HD11 LEU B 269      18.210 -13.026 -21.164 
ATOM   3442 HD12 LEU B 269      17.029 -12.298 -20.073 
ATOM   3443 HD13 LEU B 269      18.412 -13.189 -19.405 
ATOM   3444  CD2 LEU B 269      17.828 -15.543 -20.486 
ATOM   3445 HD21 LEU B 269      18.387 -15.359 -21.404 
ATOM   3446 HD22 LEU B 269      18.527 -15.638 -19.654 
ATOM   3447 HD23 LEU B 269      17.300 -16.481 -20.611 
ATOM   3448  C   LEU B 269      15.178 -16.924 -19.259 
ATOM   3449  O   LEU B 269      14.826 -17.412 -20.334 
ATOM   3450  N   LEU B 270      15.875 -17.612 -18.339 
ATOM   3451  H   LEU B 270      16.149 -17.153 -17.482 
ATOM   3452  CA  LEU B 270      16.289 -18.996 -18.531 
ATOM   3453  HA  LEU B 270      16.851 -19.031 -19.464 
ATOM   3454  CB  LEU B 270      17.208 -19.439 -17.383 
ATOM   3455  HB2 LEU B 270      18.022 -18.720 -17.314 
ATOM   3456  HB3 LEU B 270      16.644 -19.388 -16.449 
ATOM   3457  CG  LEU B 270      17.810 -20.828 -17.506 
ATOM   3458  HG  LEU B 270      17.004 -21.561 -17.549 
ATOM   3459  CD1 LEU B 270      18.641 -20.965 -18.772 
ATOM   3460 HD11 LEU B 270      19.114 -21.946 -18.798 
ATOM   3461 HD12 LEU B 270      18.012 -20.870 -19.657 
ATOM   3462 HD13 LEU B 270      19.419 -20.204 -18.788 
ATOM   3463  CD2 LEU B 270      18.648 -21.155 -16.299 
ATOM   3464 HD21 LEU B 270      19.049 -22.165 -16.388 
ATOM   3465 HD22 LEU B 270      19.471 -20.448 -16.206 
ATOM   3466 HD23 LEU B 270      18.035 -21.105 -15.399 
ATOM   3467  C   LEU B 270      15.079 -19.921 -18.663 
ATOM   3468  O   LEU B 270      15.057 -20.789 -19.533 
ATOM   3469  N   GLY B 271      14.064 -19.681 -17.844 
ATOM   3470  H   GLY B 271      14.148 -18.940 -17.163 
ATOM   3471  CA  GLY B 271      12.829 -20.448 -17.861 
ATOM   3472  HA2 GLY B 271      13.058 -21.498 -17.673 
ATOM   3473  HA3 GLY B 271      12.180 -20.088 -17.062 
ATOM   3474  C   GLY B 271      12.097 -20.327 -19.174 
ATOM   3475  O   GLY B 271      11.604 -21.325 -19.693 
ATOM   3476  N   ALA B 272      12.050 -19.110 -19.738 
ATOM   3477  H   ALA B 272      12.479 -18.321 -19.274 
ATOM   3478  CA  ALA B 272      11.384 -18.881 -21.022 
ATOM   3479  HA  ALA B 272      10.388 -19.325 -20.976 
ATOM   3480  CB  ALA B 272      11.212 -17.390 -21.276 
ATOM   3481  HB1 ALA B 272      10.668 -17.237 -22.208 
ATOM   3482  HB2 ALA B 272      10.645 -16.942 -20.459 
ATOM   3483  HB3 ALA B 272      12.186 -16.905 -21.345 
ATOM   3484  C   ALA B 272      12.148 -19.540 -22.176 
ATOM   3485  O   ALA B 272      11.525 -20.144 -23.050 
ATOM   3486  N   LEU B 273      13.490 -19.474 -22.153 
ATOM   3487  H   LEU B 273      13.953 -18.971 -21.408 
ATOM   3488  CA  LEU B 273      14.313 -20.112 -23.181 
ATOM   3489  HA  LEU B 273      13.968 -19.792 -24.162 
ATOM   3490  CB  LEU B 273      15.785 -19.732 -22.994 
ATOM   3491  HB2 LEU B 273      16.060 -19.910 -21.953 
ATOM   3492  HB3 LEU B 273      16.386 -20.408 -23.605 
ATOM   3493  CG  LEU B 273      16.166 -18.313 -23.369 
ATOM   3494  HG  LEU B 273      15.576 -17.608 -22.785 
ATOM   3495  CD1 LEU B 273      17.618 -18.063 -23.085 
ATOM   3496 HD11 LEU B 273      17.899 -17.053 -23.382 
ATOM   3497 HD12 LEU B 273      17.816 -18.195 -22.022 
ATOM   3498 HD13 LEU B 273      18.204 -18.798 -23.630 
ATOM   3499  CD2 LEU B 273      15.894 -18.044 -24.839 
ATOM   3500 HD21 LEU B 273      16.222 -17.038 -25.098 
ATOM   3501 HD22 LEU B 273      16.428 -18.764 -25.460 
ATOM   3502 HD23 LEU B 273      14.835 -18.106 -25.049 
ATOM   3503  C   LEU B 273      14.164 -21.637 -23.127 
ATOM   3504  O   LEU B 273      14.104 -22.300 -24.165 
ATOM   3505  N   GLN B 274      14.098 -22.188 -21.910 
ATOM   3506  H   GLN B 274      14.159 -21.606 -21.087 
ATOM   3507  CA  GLN B 274      13.943 -23.621 -21.732 
ATOM   3508  HA  GLN B 274      14.619 -24.122 -22.428 
ATOM   3509  CB  GLN B 274      14.359 -24.042 -20.321 
ATOM   3510  HB2 GLN B 274      13.873 -23.385 -19.598 
ATOM   3511  HB3 GLN B 274      14.027 -25.065 -20.136 
ATOM   3512  CG  GLN B 274      15.871 -24.001 -20.135 
ATOM   3513  HG2 GLN B 274      16.326 -24.751 -20.784 
ATOM   3514  HG3 GLN B 274      16.254 -23.027 -20.441 
ATOM   3515  CD  GLN B 274      16.319 -24.254 -18.713 
ATOM   3516  OE1 GLN B 274      15.520 -24.268 -17.767 
ATOM   3517  NE2 GLN B 274      17.621 -24.442 -18.531 
ATOM   3518 HE21 GLN B 274      18.247 -24.420 -19.321 
ATOM   3519 HE22 GLN B 274      17.967 -24.592 -17.596 
ATOM   3520  C   GLN B 274      12.537 -24.096 -22.077 
ATOM   3521  O   GLN B 274      12.384 -25.221 -22.542 
ATOM   3522  N   THR B 275      11.521 -23.235 -21.901 
ATOM   3523  H   THR B 275      11.716 -22.319 -21.522 
ATOM   3524  CA  THR B 275      10.135 -23.549 -22.242 
ATOM   3525  HA  THR B 275       9.879 -24.496 -21.765 
ATOM   3526  CB  THR B 275       9.186 -22.479 -21.671 
ATOM   3527  HB  THR B 275       9.481 -21.502 -22.053 
ATOM   3528  CG2 THR B 275       7.732 -22.716 -22.054 
ATOM   3529 HG21 THR B 275       7.094 -22.003 -21.530 
ATOM   3530 HG22 THR B 275       7.597 -22.575 -23.127 
ATOM   3531 HG23 THR B 275       7.435 -23.730 -21.784 
ATOM   3532  OG1 THR B 275       9.306 -22.459 -20.245 
ATOM   3533  HG1 THR B 275      10.194 -22.170 -20.020 
ATOM   3534  C   THR B 275       9.993 -23.749 -23.754 
ATOM   3535  O   THR B 275       9.243 -24.627 -24.176 
ATOM   3536  N   MET B 276      10.757 -22.990 -24.573 
ATOM   3537  H   MET B 276      11.365 -22.277 -24.194 
ATOM   3538  CA  MET B 276      10.705 -23.184 -26.026 
ATOM   3539  HA  MET B 276       9.721 -23.581 -26.278 
ATOM   3540  CB  MET B 276      10.804 -21.859 -26.798 
ATOM   3541  HB2 MET B 276      10.631 -22.058 -27.857 
ATOM   3542  HB3 MET B 276      10.004 -21.201 -26.454 
ATOM   3543  CG  MET B 276      12.121 -21.135 -26.651 
ATOM   3544  HG2 MET B 276      12.258 -20.809 -25.620 
ATOM   3545  HG3 MET B 276      12.930 -21.813 -26.920 
ATOM   3546  SD  MET B 276      12.164 -19.696 -27.761 
ATOM   3547  CE  MET B 276      13.865 -19.391 -27.828 
ATOM   3548  HE1 MET B 276      14.040 -18.491 -28.408 
ATOM   3549  HE2 MET B 276      14.254 -19.265 -26.821 
ATOM   3550  HE3 MET B 276      14.363 -20.229 -28.311 
ATOM   3551  C   MET B 276      11.721 -24.232 -26.537 
ATOM   3552  O   MET B 276      12.023 -24.271 -27.729 
ATOM   3553  N   GLU B 277      12.190 -25.107 -25.627 
ATOM   3554  H   GLU B 277      11.854 -24.989 -24.681 
ATOM   3555  CA  GLU B 277      13.068 -26.256 -25.814 
ATOM   3556  HA  GLU B 277      13.414 -26.560 -24.825 
ATOM   3557  CB  GLU B 277      12.269 -27.429 -26.384 
ATOM   3558  HB2 GLU B 277      11.768 -27.099 -27.295 
ATOM   3559  HB3 GLU B 277      12.931 -28.259 -26.634 
ATOM   3560  CG  GLU B 277      11.264 -27.967 -25.387 
ATOM   3561  HG2 GLU B 277      11.799 -28.516 -24.610 
ATOM   3562  HG3 GLU B 277      10.734 -27.143 -24.908 
ATOM   3563  CD  GLU B 277      10.222 -28.855 -26.024 
ATOM   3564  OE1 GLU B 277       9.732 -28.498 -27.120 
ATOM   3565  OE2 GLU B 277       9.899 -29.912 -25.433 
ATOM   3566  C   GLU B 277      14.349 -26.009 -26.637 
ATOM   3567  O   GLU B 277      14.671 -26.792 -27.538 
ATOM   3568  N   CYS B 278      15.111 -24.966 -26.285 
ATOM   3569  H   CYS B 278      14.827 -24.349 -25.537 
ATOM   3570  CA  CYS B 278      16.406 -24.748 -26.932 
ATOM   3571  HA  CYS B 278      16.564 -25.494 -27.711 
ATOM   3572  CB  CYS B 278      16.508 -23.401 -27.645 
ATOM   3573  HB2 CYS B 278      17.542 -23.220 -27.942 
ATOM   3574  HB3 CYS B 278      15.905 -23.461 -28.549 
ATOM   3575  SG  CYS B 278      15.904 -21.996 -26.678 
ATOM   3576  HG  CYS B 278      15.915 -21.114 -27.680 
ATOM   3577  C   CYS B 278      17.518 -24.953 -25.924 
ATOM   3578  O   CYS B 278      17.349 -24.645 -24.738 
ATOM   3579  N   ARG B 279      18.631 -25.543 -26.385 
ATOM   3580  H   ARG B 279      18.693 -25.777 -27.366 
ATOM   3581  CA  ARG B 279      19.769 -25.863 -25.531 
ATOM   3582  HA  ARG B 279      19.386 -26.411 -24.668 
ATOM   3583  CB  ARG B 279      20.772 -26.783 -26.264 
ATOM   3584  HB2 ARG B 279      20.254 -27.697 -26.558 
ATOM   3585  HB3 ARG B 279      21.130 -26.286 -27.167 
ATOM   3586  CG  ARG B 279      21.967 -27.156 -25.385 
ATOM   3587  HG2 ARG B 279      22.535 -26.253 -25.158 
ATOM   3588  HG3 ARG B 279      21.576 -27.549 -24.445 
ATOM   3589  CD  ARG B 279      22.944 -28.178 -25.951 
ATOM   3590  HD2 ARG B 279      22.405 -29.093 -26.200 
ATOM   3591  HD3 ARG B 279      23.394 -27.775 -26.856 
ATOM   3592  NE  ARG B 279      23.970 -28.480 -24.947 
ATOM   3593  HE  ARG B 279      23.702 -28.380 -23.979 
ATOM   3594  CZ  ARG B 279      25.213 -28.855 -25.222 
ATOM   3595  NH1 ARG B 279      26.075 -29.087 -24.238 
ATOM   3596 HH11 ARG B 279      25.785 -28.983 -23.277 
ATOM   3597 HH12 ARG B 279      27.020 -29.374 -24.446 
ATOM   3598  NH2 ARG B 279      25.609 -28.995 -26.482 
ATOM   3599 HH21 ARG B 279      26.549 -29.301 -26.685 
ATOM   3600 HH22 ARG B 279      24.944 -28.866 -27.230 
ATOM   3601  C   ARG B 279      20.469 -24.615 -25.030 
ATOM   3602  O   ARG B 279      20.884 -23.802 -25.840 
ATOM   3603  N   CYS B 280      20.613 -24.463 -23.704 
ATOM   3604  H   CYS B 280      20.211 -25.143 -23.077 
ATOM   3605  CA  CYS B 280      21.309 -23.318 -23.115 
ATOM   3606  HA  CYS B 280      21.549 -22.602 -23.895 
ATOM   3607  CB  CYS B 280      20.436 -22.596 -22.090 
ATOM   3608  HB2 CYS B 280      20.320 -23.236 -21.215 
ATOM   3609  HB3 CYS B 280      20.946 -21.692 -21.776 
ATOM   3610  SG  CYS B 280      18.781 -22.167 -22.674 
ATOM   3611  HG  CYS B 280      19.168 -21.253 -23.571 
ATOM   3612  C   CYS B 280      22.587 -23.796 -22.463 
ATOM   3613  O   CYS B 280      22.576 -24.807 -21.764 
ATOM   3614  N   VAL B 281      23.674 -23.060 -22.648 
ATOM   3615  H   VAL B 281      23.629 -22.223 -23.212 
ATOM   3616  CA  VAL B 281      24.923 -23.357 -21.960 
ATOM   3617  HA  VAL B 281      24.735 -24.135 -21.220 
ATOM   3618  CB  VAL B 281      26.066 -23.921 -22.846 
ATOM   3619  HB  VAL B 281      26.834 -24.316 -22.179 
ATOM   3620  CG1 VAL B 281      25.582 -25.065 -23.723 
ATOM   3621 HG11 VAL B 281      26.408 -25.451 -24.321 
ATOM   3622 HG12 VAL B 281      25.201 -25.868 -23.092 
ATOM   3623 HG13 VAL B 281      24.785 -24.733 -24.380 
ATOM   3624  CG2 VAL B 281      26.722 -22.845 -23.688 
ATOM   3625 HG21 VAL B 281      27.590 -23.256 -24.203 
ATOM   3626 HG22 VAL B 281      26.006 -22.487 -24.428 
ATOM   3627 HG23 VAL B 281      27.042 -22.000 -23.095 
ATOM   3628  C   VAL B 281      25.326 -22.119 -21.158 
ATOM   3629  O   VAL B 281      25.197 -21.004 -21.651 
ATOM   3630  N   ILE B 282      25.722 -22.297 -19.897 
ATOM   3631  H   ILE B 282      25.810 -23.228 -19.518 
ATOM   3632  CA  ILE B 282      26.106 -21.168 -19.052 
ATOM   3633  HA  ILE B 282      25.691 -20.257 -19.469 
ATOM   3634  CB  ILE B 282      25.579 -21.282 -17.605 
ATOM   3635  HB  ILE B 282      26.198 -22.001 -17.066 
ATOM   3636  CG2 ILE B 282      25.710 -19.968 -16.876 
ATOM   3637 HG21 ILE B 282      25.337 -20.062 -15.856 
ATOM   3638 HG22 ILE B 282      26.759 -19.676 -16.834 
ATOM   3639 HG23 ILE B 282      25.155 -19.185 -17.391 
ATOM   3640  CG1 ILE B 282      24.144 -21.843 -17.521 
ATOM   3641 HG12 ILE B 282      24.164 -22.908 -17.757 
ATOM   3642 HG13 ILE B 282      23.819 -21.769 -16.482 
ATOM   3643  CD1 ILE B 282      23.141 -21.222 -18.339 
ATOM   3644 HD11 ILE B 282      22.173 -21.248 -17.837 
ATOM   3645 HD12 ILE B 282      23.414 -20.204 -18.585 
ATOM   3646 HD13 ILE B 282      23.047 -21.765 -19.280 
ATOM   3647  C   ILE B 282      27.611 -21.082 -19.061 
ATOM   3648  O   ILE B 282      28.274 -21.950 -18.503 
ATOM   3649  N   GLU B 283      28.161 -20.081 -19.731 
ATOM   3650  H   GLU B 283      27.575 -19.371 -20.149 
ATOM   3651  CA  GLU B 283      29.603 -19.918 -19.825 
ATOM   3652  HA  GLU B 283      30.100 -20.495 -19.044 
ATOM   3653  CB  GLU B 283      30.120 -20.405 -21.190 
ATOM   3654  HB2 GLU B 283      29.787 -19.718 -21.970 
ATOM   3655  HB3 GLU B 283      31.210 -20.389 -21.164 
ATOM   3656  CG  GLU B 283      29.665 -21.803 -21.568 
ATOM   3657  HG2 GLU B 283      29.856 -22.458 -20.717 
ATOM   3658  HG3 GLU B 283      28.595 -21.798 -21.732 
ATOM   3659  CD  GLU B 283      30.360 -22.414 -22.767 
ATOM   3660  OE1 GLU B 283      31.095 -21.680 -23.468 
ATOM   3661  OE2 GLU B 283      30.172 -23.629 -23.005 
ATOM   3662  C   GLU B 283      29.973 -18.464 -19.645 
ATOM   3663  O   GLU B 283      29.249 -17.580 -20.103 
ATOM   3664  N   ALA B 284      31.126 -18.204 -19.016 
ATOM   3665  H   ALA B 284      31.698 -18.968 -18.688 
ATOM   3666  CA  ALA B 284      31.626 -16.843 -18.828 
ATOM   3667  HA  ALA B 284      30.864 -16.228 -18.354 
ATOM   3668  CB  ALA B 284      32.871 -16.847 -17.951 
ATOM   3669  HB1 ALA B 284      33.241 -15.827 -17.836 
ATOM   3670  HB2 ALA B 284      32.624 -17.247 -16.967 
ATOM   3671  HB3 ALA B 284      33.650 -17.463 -18.404 
ATOM   3672  C   ALA B 284      31.961 -16.270 -20.189 
ATOM   3673  O   ALA B 284      32.585 -16.948 -21.011 
ATOM   3674  N   GLN B 285      31.476 -15.061 -20.459 
ATOM   3675  H   GLN B 285      30.937 -14.562 -19.764 
ATOM   3676  CA  GLN B 285      31.711 -14.422 -21.748 
ATOM   3677  HA  GLN B 285      32.083 -15.164 -22.454 
ATOM   3678  CB  GLN B 285      30.399 -13.855 -22.300 
ATOM   3679  HB2 GLN B 285      29.546 -14.223 -21.727 
ATOM   3680  HB3 GLN B 285      30.421 -12.778 -22.191 
ATOM   3681  CG  GLN B 285      30.193 -14.176 -23.761 
ATOM   3682  HG2 GLN B 285      29.608 -13.394 -24.235 
ATOM   3683  HG3 GLN B 285      31.149 -14.221 -24.284 
ATOM   3684  CD  GLN B 285      29.445 -15.476 -23.905 
ATOM   3685  OE1 GLN B 285      28.212 -15.515 -23.900 
ATOM   3686  NE2 GLN B 285      30.175 -16.572 -24.030 
ATOM   3687 HE21 GLN B 285      29.710 -17.464 -24.093 
ATOM   3688 HE22 GLN B 285      31.181 -16.521 -24.000 
ATOM   3689  C   GLN B 285      32.758 -13.318 -21.653 
ATOM   3690  O   GLN B 285      33.010 -12.798 -20.560 
ATOM   3691  N   ALA B 286      33.353 -12.926 -22.804 
ATOM   3692  H   ALA B 286      33.120 -13.386 -23.671 
ATOM   3693  CA  ALA B 286      34.326 -11.827 -22.839 
ATOM   3694  HA  ALA B 286      35.167 -12.072 -22.187 
ATOM   3695  CB  ALA B 286      34.845 -11.629 -24.253 
ATOM   3696  HB1 ALA B 286      35.567 -10.812 -24.268 
ATOM   3697  HB2 ALA B 286      35.339 -12.539 -24.595 
ATOM   3698  HB3 ALA B 286      34.021 -11.392 -24.928 
ATOM   3699  C   ALA B 286      33.658 -10.536 -22.331 
ATOM   3700  O   ALA B 286      34.239  -9.815 -21.520 
ATOM   3701  N   VAL B 287      32.394 -10.317 -22.731 
ATOM   3702  H   VAL B 287      31.960 -10.980 -23.357 
ATOM   3703  CA  VAL B 287      31.578  -9.197 -22.271 
ATOM   3704  HA  VAL B 287      32.236  -8.493 -21.779 
ATOM   3705  CB  VAL B 287      30.960  -8.366 -23.433 
ATOM   3706  HB  VAL B 287      31.744  -7.731 -23.845 
ATOM   3707  CG1 VAL B 287      30.467  -9.255 -24.577 
ATOM   3708 HG11 VAL B 287      29.881  -8.667 -25.284 
ATOM   3709 HG12 VAL B 287      31.317  -9.679 -25.112 
ATOM   3710 HG13 VAL B 287      29.853 -10.062 -24.198 
ATOM   3711  CG2 VAL B 287      29.849  -7.448 -22.932 
ATOM   3712 HG21 VAL B 287      29.547  -6.774 -23.733 
ATOM   3713 HG22 VAL B 287      28.978  -8.023 -22.622 
ATOM   3714 HG23 VAL B 287      30.209  -6.853 -22.092 
ATOM   3715  C   VAL B 287      30.531  -9.722 -21.277 
ATOM   3716  O   VAL B 287      29.711 -10.572 -21.618 
ATOM   3717  N   PRO B 288      30.588  -9.268 -20.016 
ATOM   3718  CD  PRO B 288      31.527  -8.291 -19.442 
ATOM   3719  HD2 PRO B 288      31.146  -7.279 -19.581 
ATOM   3720  HD3 PRO B 288      32.539  -8.391 -19.830 
ATOM   3721  CG  PRO B 288      31.528  -8.659 -17.996 
ATOM   3722  HG2 PRO B 288      31.801  -7.811 -17.368 
ATOM   3723  HG3 PRO B 288      32.226  -9.483 -17.837 
ATOM   3724  CB  PRO B 288      30.122  -9.138 -17.704 
ATOM   3725  HB2 PRO B 288      29.504  -8.279 -17.437 
ATOM   3726  HB3 PRO B 288      30.111  -9.868 -16.894 
ATOM   3727  CA  PRO B 288      29.621  -9.754 -19.016 
ATOM   3728  HA  PRO B 288      29.701 -10.840 -18.951 
ATOM   3729  C   PRO B 288      28.176  -9.358 -19.319 
ATOM   3730  O   PRO B 288      27.943  -8.387 -20.036 
ATOM   3731  N   CYS B 289      27.213 -10.128 -18.788 
ATOM   3732  H   CYS B 289      27.495 -10.897 -18.197 
ATOM   3733  CA  CYS B 289      25.773  -9.954 -19.002 
ATOM   3734  HA  CYS B 289      25.343 -10.761 -18.455 
ATOM   3735  CB  CYS B 289      25.258  -8.678 -18.344 
ATOM   3736  HB2 CYS B 289      25.745  -7.801 -18.773 
ATOM   3737  HB3 CYS B 289      24.190  -8.605 -18.539 
ATOM   3738  SG  CYS B 289      25.454  -8.650 -16.548 
ATOM   3739  HG  CYS B 289      25.116  -9.926 -16.342 
ATOM   3740  C   CYS B 289      25.413 -10.008 -20.479 
ATOM   3741  O   CYS B 289      24.552  -9.257 -20.931 
ATOM   3742  N   SER B 290      26.090 -10.874 -21.238 
ATOM   3743  H   SER B 290      26.781 -11.483 -20.823 
ATOM   3744  CA  SER B 290      25.829 -10.992 -22.665 
ATOM   3745  HA  SER B 290      25.050 -10.287 -22.942 
ATOM   3746  CB  SER B 290      27.056 -10.608 -23.488 
ATOM   3747  HB2 SER B 290      26.745 -10.442 -24.519 
ATOM   3748  HB3 SER B 290      27.484  -9.685 -23.101 
ATOM   3749  OG  SER B 290      28.044 -11.624 -23.483 
ATOM   3750  HG  SER B 290      28.496 -11.595 -22.635 
ATOM   3751  C   SER B 290      25.323 -12.367 -23.050 
ATOM   3752  O   SER B 290      25.517 -13.334 -22.315 
ATOM   3753  N   VAL B 291      24.640 -12.442 -24.190 
ATOM   3754  H   VAL B 291      24.489 -11.602 -24.729 
ATOM   3755  CA  VAL B 291      24.126 -13.685 -24.733 
ATOM   3756  HA  VAL B 291      24.631 -14.489 -24.203 
ATOM   3757  CB  VAL B 291      22.601 -13.954 -24.513 
ATOM   3758  HB  VAL B 291      22.533 -14.466 -23.555 
ATOM   3759  CG1 VAL B 291      21.790 -12.679 -24.363 
ATOM   3760 HG11 VAL B 291      21.081 -12.822 -23.546 
ATOM   3761 HG12 VAL B 291      22.348 -11.775 -24.143 
ATOM   3762 HG13 VAL B 291      21.196 -12.560 -25.259 
ATOM   3763  CG2 VAL B 291      22.003 -14.880 -25.569 
ATOM   3764 HG21 VAL B 291      20.970 -15.113 -25.309 
ATOM   3765 HG22 VAL B 291      22.018 -14.404 -26.548 
ATOM   3766 HG23 VAL B 291      22.569 -15.810 -25.610 
ATOM   3767  C   VAL B 291      24.587 -13.804 -26.172 
ATOM   3768  O   VAL B 291      24.507 -12.854 -26.934 
ATOM   3769  N   THR B 292      25.164 -14.938 -26.505 
ATOM   3770  H   THR B 292      25.231 -15.676 -25.816 
ATOM   3771  CA  THR B 292      25.606 -15.222 -27.856 
ATOM   3772  HA  THR B 292      25.157 -14.486 -28.523 
ATOM   3773  CB  THR B 292      27.131 -15.045 -28.006 
ATOM   3774  HB  THR B 292      27.430 -14.143 -27.470 
ATOM   3775  CG2 THR B 292      27.918 -16.212 -27.454 
ATOM   3776 HG21 THR B 292      28.981 -16.044 -27.630 
ATOM   3777 HG22 THR B 292      27.760 -16.273 -26.381 
ATOM   3778 HG23 THR B 292      27.627 -17.146 -27.934 
ATOM   3779  OG1 THR B 292      27.449 -14.842 -29.385 
ATOM   3780  HG1 THR B 292      27.257 -15.652 -29.866 
ATOM   3781  C   THR B 292      24.994 -16.583 -28.281 
ATOM   3782  O   THR B 292      24.207 -17.162 -27.532 
ATOM   3783  N   TRP B 293      25.248 -17.030 -29.513 
ATOM   3784  H   TRP B 293      25.855 -16.508 -30.127 
ATOM   3785  CA  TRP B 293      24.653 -18.257 -30.023 
ATOM   3786  HA  TRP B 293      24.292 -18.858 -29.193 
ATOM   3787  CB  TRP B 293      23.454 -17.921 -30.940 
ATOM   3788  HB2 TRP B 293      23.789 -17.299 -31.767 
ATOM   3789  HB3 TRP B 293      23.066 -18.848 -31.362 
ATOM   3790  CG  TRP B 293      22.329 -17.214 -30.248 
ATOM   3791  CD1 TRP B 293      21.199 -17.775 -29.733 
ATOM   3792  HD1 TRP B 293      20.970 -18.831 -29.751 
ATOM   3793  NE1 TRP B 293      20.413 -16.807 -29.154 
ATOM   3794  HE1 TRP B 293      19.531 -16.987 -28.693 
ATOM   3795  CE2 TRP B 293      21.021 -15.589 -29.309 
ATOM   3796  CZ2 TRP B 293      20.621 -14.321 -28.899 
ATOM   3797  HZ2 TRP B 293      19.685 -14.169 -28.381 
ATOM   3798  CH2 TRP B 293      21.472 -13.277 -29.160 
ATOM   3799  HH2 TRP B 293      21.175 -12.297 -28.863 
ATOM   3800  CZ3 TRP B 293      22.656 -13.456 -29.874 
ATOM   3801  HZ3 TRP B 293      23.271 -12.598 -30.107 
ATOM   3802  CE3 TRP B 293      23.032 -14.702 -30.323 
ATOM   3803  HE3 TRP B 293      23.951 -14.833 -30.878 
ATOM   3804  CD2 TRP B 293      22.230 -15.807 -29.999 
ATOM   3805  C   TRP B 293      25.666 -19.086 -30.794 
ATOM   3806  O   TRP B 293      26.649 -18.550 -31.293 
ATOM   3807  N   ARG B 294      25.432 -20.396 -30.897 
ATOM   3808  H   ARG B 294      24.609 -20.791 -30.462 
ATOM   3809  CA  ARG B 294      26.266 -21.275 -31.711 
ATOM   3810  HA  ARG B 294      26.950 -20.694 -32.327 
ATOM   3811  CB  ARG B 294      27.085 -22.238 -30.846 
ATOM   3812  HB2 ARG B 294      26.424 -22.679 -30.104 
ATOM   3813  HB3 ARG B 294      27.477 -23.041 -31.471 
ATOM   3814  CG  ARG B 294      28.261 -21.559 -30.153 
ATOM   3815  HG2 ARG B 294      29.078 -21.416 -30.862 
ATOM   3816  HG3 ARG B 294      27.934 -20.579 -29.806 
ATOM   3817  CD  ARG B 294      28.755 -22.332 -28.936 
ATOM   3818  HD2 ARG B 294      27.890 -22.691 -28.376 
ATOM   3819  HD3 ARG B 294      29.346 -23.187 -29.266 
ATOM   3820  NE  ARG B 294      29.555 -21.480 -28.050 
ATOM   3821  HE  ARG B 294      29.794 -20.556 -28.384 
ATOM   3822  CZ  ARG B 294      29.972 -21.833 -26.838 
ATOM   3823  NH1 ARG B 294      29.672 -23.031 -26.347 
ATOM   3824 HH11 ARG B 294      29.139 -23.687 -26.894 
ATOM   3825 HH12 ARG B 294      29.977 -23.268 -25.410 
ATOM   3826  NH2 ARG B 294      30.692 -20.990 -26.107 
ATOM   3827 HH21 ARG B 294      30.918 -20.070 -26.458 
ATOM   3828 HH22 ARG B 294      31.021 -21.269 -25.192 
ATOM   3829  C   ARG B 294      25.333 -22.027 -32.653 
ATOM   3830  O   ARG B 294      24.259 -22.455 -32.224 
ATOM   3831  N   ARG B 295      25.690 -22.140 -33.950 
ATOM   3832  H   ARG B 295      26.573 -21.774 -34.279 
ATOM   3833  CA  ARG B 295      24.817 -22.822 -34.921 
ATOM   3834  HA  ARG B 295      24.037 -23.342 -34.379 
ATOM   3835  CB  ARG B 295      24.124 -21.810 -35.859 
ATOM   3836  HB2 ARG B 295      24.884 -21.242 -36.398 
ATOM   3837  HB3 ARG B 295      23.552 -22.385 -36.591 
ATOM   3838  CG  ARG B 295      23.177 -20.842 -35.151 
ATOM   3839  HG2 ARG B 295      22.665 -21.571 -34.564 
ATOM   3840  HG3 ARG B 295      23.693 -20.091 -34.553 
ATOM   3841  CD  ARG B 295      22.132 -20.266 -36.076 
ATOM   3842  HD2 ARG B 295      21.546 -21.089 -36.488 
ATOM   3843  HD3 ARG B 295      21.468 -19.620 -35.502 
ATOM   3844  NE  ARG B 295      22.726 -19.492 -37.167 
ATOM   3845  HE  ARG B 295      23.673 -19.159 -37.049 
ATOM   3846  CZ  ARG B 295      22.095 -19.191 -38.300 
ATOM   3847  NH1 ARG B 295      20.848 -19.598 -38.503 
ATOM   3848 HH11 ARG B 295      20.348 -20.094 -37.785 
ATOM   3849 HH12 ARG B 295      20.365 -19.341 -39.347 
ATOM   3850  NH2 ARG B 295      22.707 -18.480 -39.239 
ATOM   3851 HH21 ARG B 295      23.626 -18.101 -39.066 
ATOM   3852 HH22 ARG B 295      22.195 -18.232 -40.076 
ATOM   3853  C   ARG B 295      25.520 -23.925 -35.737 
ATOM   3854  O   ARG B 295      24.982 -25.015 -35.951 
ATOM   3856  N   TRP B 306      30.100 -26.384 -35.247 
ATOM   3857  H1  TRP B 306      30.087 -27.299 -34.826 
ATOM   3858  H2  TRP B 306      29.903 -26.468 -36.233 
ATOM   3859  H3  TRP B 306      31.007 -25.964 -35.121 
ATOM   3860  CA  TRP B 306      29.078 -25.548 -34.625 
ATOM   3861  HA  TRP B 306      28.106 -25.913 -34.963 
ATOM   3862  CB  TRP B 306      29.093 -25.693 -33.098 
ATOM   3863  HB2 TRP B 306      30.116 -25.825 -32.740 
ATOM   3864  HB3 TRP B 306      28.701 -24.778 -32.652 
ATOM   3865  CG  TRP B 306      28.233 -26.819 -32.627 
ATOM   3866  CD1 TRP B 306      28.639 -28.077 -32.298 
ATOM   3867  HD1 TRP B 306      29.667 -28.426 -32.296 
ATOM   3868  NE1 TRP B 306      27.553 -28.846 -31.940 
ATOM   3869  HE1 TRP B 306      27.608 -29.816 -31.664 
ATOM   3870  CE2 TRP B 306      26.414 -28.096 -32.075 
ATOM   3871  CZ2 TRP B 306      25.084 -28.435 -31.858 
ATOM   3872  HZ2 TRP B 306      24.802 -29.424 -31.529 
ATOM   3873  CH2 TRP B 306      24.148 -27.471 -32.081 
ATOM   3874  HH2 TRP B 306      23.100 -27.700 -31.930 
ATOM   3875  CZ3 TRP B 306      24.505 -26.191 -32.504 
ATOM   3876  HZ3 TRP B 306      23.739 -25.446 -32.651 
ATOM   3877  CE3 TRP B 306      25.822 -25.850 -32.723 
ATOM   3878  HE3 TRP B 306      26.084 -24.856 -33.051 
ATOM   3879  CD2 TRP B 306      26.805 -26.817 -32.519 
ATOM   3880  C   TRP B 306      29.134 -24.058 -35.053 
ATOM   3881  O   TRP B 306      28.151 -23.552 -35.596 
ATOM   3882  N   VAL B 307      30.261 -23.352 -34.815 
ATOM   3883  H   VAL B 307      31.029 -23.810 -34.349 
ATOM   3884  CA  VAL B 307      30.468 -21.937 -35.183 
ATOM   3885  HA  VAL B 307      31.499 -21.719 -34.901 
ATOM   3886  CB  VAL B 307      30.378 -21.642 -36.711 
ATOM   3887  HB  VAL B 307      29.366 -21.848 -37.059 
ATOM   3888  CG1 VAL B 307      30.665 -20.175 -37.011 
ATOM   3889 HG11 VAL B 307      30.716 -20.020 -38.089 
ATOM   3890 HG12 VAL B 307      29.859 -19.551 -36.630 
ATOM   3891 HG13 VAL B 307      31.611 -19.870 -36.562 
ATOM   3892  CG2 VAL B 307      31.324 -22.539 -37.500 
ATOM   3893 HG21 VAL B 307      31.262 -22.298 -38.562 
ATOM   3894 HG22 VAL B 307      32.349 -22.390 -37.159 
ATOM   3895 HG23 VAL B 307      31.045 -23.585 -37.374 
ATOM   3896  C   VAL B 307      29.586 -20.965 -34.392 
ATOM   3897  O   VAL B 307      28.360 -21.052 -34.414 
ATOM   3898  N   GLU B 308      30.246 -20.021 -33.713 
ATOM   3899  H   GLU B 308      31.252 -19.988 -33.774 
ATOM   3900  CA  GLU B 308      29.602 -18.967 -32.951 
ATOM   3901  HA  GLU B 308      28.805 -19.408 -32.354 
ATOM   3902  CB  GLU B 308      30.620 -18.283 -32.037 
ATOM   3903  HB2 GLU B 308      31.475 -18.946 -31.893 
ATOM   3904  HB3 GLU B 308      30.989 -17.366 -32.500 
ATOM   3905  CG  GLU B 308      30.074 -17.978 -30.658 
ATOM   3906  HG2 GLU B 308      29.264 -17.252 -30.747 
ATOM   3907  HG3 GLU B 308      29.666 -18.895 -30.229 
ATOM   3908  CD  GLU B 308      31.127 -17.425 -29.723 
ATOM   3909  OE1 GLU B 308      31.118 -17.804 -28.530 
ATOM   3910  OE2 GLU B 308      31.974 -16.629 -30.188 
ATOM   3911  C   GLU B 308      29.028 -17.944 -33.912 
ATOM   3912  O   GLU B 308      29.655 -17.617 -34.916 
ATOM   3913  N   GLU B 309      27.833 -17.447 -33.612 
ATOM   3914  H   GLU B 309      27.362 -17.770 -32.782 
ATOM   3915  CA  GLU B 309      27.143 -16.464 -34.430 
ATOM   3916  HA  GLU B 309      27.168 -16.817 -35.456 
ATOM   3917  CB  GLU B 309      25.684 -16.362 -33.975 
ATOM   3918  HB2 GLU B 309      25.602 -16.693 -32.941 
ATOM   3919  HB3 GLU B 309      25.358 -15.321 -33.995 
ATOM   3920  CG  GLU B 309      24.737 -17.159 -34.842 
ATOM   3921  HG2 GLU B 309      25.141 -18.161 -34.994 
ATOM   3922  HG3 GLU B 309      23.785 -17.259 -34.326 
ATOM   3923  CD  GLU B 309      24.521 -16.466 -36.171 
ATOM   3924  OE1 GLU B 309      23.949 -15.352 -36.173 
ATOM   3925  OE2 GLU B 309      24.963 -17.017 -37.205 
ATOM   3926  C   GLU B 309      27.804 -15.113 -34.284 
ATOM   3927  O   GLU B 309      28.174 -14.735 -33.173 
ATOM   3928  N   PRO B 310      27.921 -14.346 -35.387 
ATOM   3929  CD  PRO B 310      27.537 -14.665 -36.771 
ATOM   3930  HD2 PRO B 310      26.542 -14.268 -36.977 
ATOM   3931  HD3 PRO B 310      27.593 -15.723 -37.017 
ATOM   3932  CG  PRO B 310      28.568 -13.930 -37.561 
ATOM   3933  HG2 PRO B 310      28.172 -13.622 -38.530 
ATOM   3934  HG3 PRO B 310      29.429 -14.583 -37.710 
ATOM   3935  CB  PRO B 310      28.998 -12.727 -36.729 
ATOM   3936  HB2 PRO B 310      28.584 -11.829 -37.184 
ATOM   3937  HB3 PRO B 310      30.085 -12.644 -36.741 
ATOM   3938  CA  PRO B 310      28.519 -13.001 -35.296 
ATOM   3939  HA  PRO B 310      29.377 -13.077 -34.645 
ATOM   3940  C   PRO B 310      27.501 -11.953 -34.841 
ATOM   3941  O   PRO B 310      27.342 -10.907 -35.461 
ATOM   3942  N   THR B 311      26.797 -12.257 -33.756 
ATOM   3943  H   THR B 311      26.970 -13.148 -33.313 
ATOM   3944  CA  THR B 311      25.769 -11.422 -33.154 
ATOM   3945  HA  THR B 311      25.923 -10.383 -33.442 
ATOM   3946  CB  THR B 311      24.360 -11.886 -33.595 
ATOM   3947  HB  THR B 311      24.107 -12.781 -33.024 
ATOM   3948  CG2 THR B 311      23.292 -10.849 -33.314 
ATOM   3949 HG21 THR B 311      22.336 -11.198 -33.705 
ATOM   3950 HG22 THR B 311      23.196 -10.690 -32.240 
ATOM   3951 HG23 THR B 311      23.553  -9.907 -33.797 
ATOM   3952  OG1 THR B 311      24.339 -12.281 -34.975 
ATOM   3953  HG1 THR B 311      23.691 -12.977 -35.094 
ATOM   3954  C   THR B 311      25.875 -11.573 -31.639 
ATOM   3955  O   THR B 311      26.132 -12.671 -31.139 
ATOM   3956  N   VAL B 312      25.657 -10.491 -30.907 
ATOM   3957  H   VAL B 312      25.436  -9.612 -31.356 
ATOM   3958  CA  VAL B 312      25.710 -10.532 -29.454 
ATOM   3959  HA  VAL B 312      25.443 -11.539 -29.129 
ATOM   3960  CB  VAL B 312      27.144 -10.264 -28.928 
ATOM   3961  HB  VAL B 312      27.783 -11.068 -29.296 
ATOM   3962  CG1 VAL B 312      27.703  -8.955 -29.475 
ATOM   3963 HG11 VAL B 312      28.721  -8.813 -29.116 
ATOM   3964 HG12 VAL B 312      27.720  -8.957 -30.563 
ATOM   3965 HG13 VAL B 312      27.097  -8.117 -29.131 
ATOM   3966  CG2 VAL B 312      27.212 -10.305 -27.405 
ATOM   3967 HG21 VAL B 312      28.245 -10.188 -27.077 
ATOM   3968 HG22 VAL B 312      26.613  -9.507 -26.973 
ATOM   3969 HG23 VAL B 312      26.839 -11.265 -27.047 
ATOM   3970  C   VAL B 312      24.653  -9.602 -28.866 
ATOM   3971  O   VAL B 312      24.418  -8.518 -29.392 
ATOM   3972  N   LEU B 313      23.960 -10.061 -27.827 
ATOM   3973  H   LEU B 313      24.175 -10.978 -27.460 
ATOM   3974  CA  LEU B 313      22.933  -9.296 -27.136 
ATOM   3975  HA  LEU B 313      22.690  -8.414 -27.712 
ATOM   3976  CB  LEU B 313      21.704 -10.201 -26.935 
ATOM   3977  HB2 LEU B 313      21.481 -10.585 -27.921 
ATOM   3978  HB3 LEU B 313      22.003 -11.026 -26.315 
ATOM   3979  CG  LEU B 313      20.419  -9.568 -26.449 
ATOM   3980  HG  LEU B 313      20.608  -9.072 -25.495 
ATOM   3981  CD1 LEU B 313      19.928  -8.552 -27.419 
ATOM   3982 HD11 LEU B 313      19.316  -7.873 -26.857 
ATOM   3983 HD12 LEU B 313      20.731  -7.938 -27.790 
ATOM   3984 HD13 LEU B 313      19.398  -9.012 -28.252 
ATOM   3985  CD2 LEU B 313      19.353 -10.610 -26.245 
ATOM   3986 HD21 LEU B 313      18.389 -10.124 -26.090 
ATOM   3987 HD22 LEU B 313      19.280 -11.271 -27.110 
ATOM   3988 HD23 LEU B 313      19.562 -11.189 -25.351 
ATOM   3989  C   LEU B 313      23.554  -8.923 -25.794 
ATOM   3990  O   LEU B 313      23.917  -9.813 -25.046 
ATOM   3991  N   VAL B 314      23.767  -7.629 -25.520 
ATOM   3992  H   VAL B 314      23.485  -6.918 -26.181 
ATOM   3993  CA  VAL B 314      24.371  -7.211 -24.254 
ATOM   3994  HA  VAL B 314      24.711  -8.090 -23.707 
ATOM   3995  CB  VAL B 314      25.634  -6.348 -24.453 
ATOM   3996  HB  VAL B 314      25.390  -5.502 -25.088 
ATOM   3997  CG1 VAL B 314      26.152  -5.814 -23.126 
ATOM   3998 HG11 VAL B 314      27.094  -5.286 -23.280 
ATOM   3999 HG12 VAL B 314      25.445  -5.107 -22.692 
ATOM   4000 HG13 VAL B 314      26.320  -6.637 -22.429 
ATOM   4001  CG2 VAL B 314      26.715  -7.147 -25.153 
ATOM   4002 HG21 VAL B 314      27.614  -6.543 -25.260 
ATOM   4003 HG22 VAL B 314      26.953  -8.039 -24.582 
ATOM   4004 HG23 VAL B 314      26.380  -7.424 -26.151 
ATOM   4005  C   VAL B 314      23.344  -6.539 -23.366 
ATOM   4006  O   VAL B 314      22.645  -5.631 -23.809 
ATOM   4007  N   LEU B 315      23.217  -7.022 -22.123 
ATOM   4008  H   LEU B 315      23.805  -7.783 -21.818 
ATOM   4009  CA  LEU B 315      22.292  -6.446 -21.163 
ATOM   4010  HA  LEU B 315      21.484  -5.982 -21.722 
ATOM   4011  CB  LEU B 315      21.699  -7.510 -20.233 
ATOM   4012  HB2 LEU B 315      21.536  -8.430 -20.798 
ATOM   4013  HB3 LEU B 315      22.420  -7.736 -19.450 
ATOM   4014  CG  LEU B 315      20.383  -7.091 -19.599 
ATOM   4015  HG  LEU B 315      20.503  -6.111 -19.135 
ATOM   4016  CD1 LEU B 315      19.308  -7.006 -20.633 
ATOM   4017 HD11 LEU B 315      19.448  -6.127 -21.246 
ATOM   4018 HD12 LEU B 315      19.309  -7.897 -21.262 
ATOM   4019 HD13 LEU B 315      18.334  -6.921 -20.162 
ATOM   4020  CD2 LEU B 315      19.951  -8.046 -18.520 
ATOM   4021 HD21 LEU B 315      19.115  -7.617 -17.971 
ATOM   4022 HD22 LEU B 315      19.653  -8.998 -18.954 
ATOM   4023 HD23 LEU B 315      20.778  -8.221 -17.844 
ATOM   4024  C   LEU B 315      23.010  -5.382 -20.353 
ATOM   4025  O   LEU B 315      24.072  -5.639 -19.777 
ATOM   4026  N   LEU B 316      22.442  -4.173 -20.336 
ATOM   4027  H   LEU B 316      21.578  -4.030 -20.840 
ATOM   4028  CA  LEU B 316      22.998  -3.030 -19.624 
ATOM   4029  HA  LEU B 316      23.936  -3.319 -19.150 
ATOM   4030  CB  LEU B 316      23.281  -1.878 -20.606 
ATOM   4031  HB2 LEU B 316      23.944  -2.263 -21.383 
ATOM   4032  HB3 LEU B 316      22.345  -1.610 -21.086 
ATOM   4033  CG  LEU B 316      23.899  -0.622 -20.019 
ATOM   4034  HG  LEU B 316      23.234  -0.224 -19.254 
ATOM   4035  CD1 LEU B 316      25.240  -0.917 -19.383 
ATOM   4036 HD11 LEU B 316      25.700   0.014 -19.049 
ATOM   4037 HD12 LEU B 316      25.112  -1.558 -18.512 
ATOM   4038 HD13 LEU B 316      25.899  -1.407 -20.095 
ATOM   4039  CD2 LEU B 316      24.067   0.436 -21.079 
ATOM   4040 HD21 LEU B 316      24.459   1.349 -20.630 
ATOM   4041 HD22 LEU B 316      24.754   0.096 -21.851 
ATOM   4042 HD23 LEU B 316      23.102   0.661 -21.535 
ATOM   4043  C   LEU B 316      22.015  -2.595 -18.549 
ATOM   4044  O   LEU B 316      20.837  -2.378 -18.835 
ATOM   4045  N   ARG B 317      22.485  -2.520 -17.303 
ATOM   4046  H   ARG B 317      23.459  -2.709 -17.120 
ATOM   4047  CA  ARG B 317      21.635  -2.111 -16.193 
ATOM   4048  HA  ARG B 317      20.730  -2.722 -16.193 
ATOM   4049  CB  ARG B 317      22.367  -2.310 -14.856 
ATOM   4050  HB2 ARG B 317      23.253  -1.674 -14.829 
ATOM   4051  HB3 ARG B 317      21.691  -1.947 -14.083 
ATOM   4052  CG  ARG B 317      22.797  -3.745 -14.579 
ATOM   4053  HG2 ARG B 317      22.032  -4.335 -15.038 
ATOM   4054  HG3 ARG B 317      23.765  -3.954 -15.036 
ATOM   4055  CD  ARG B 317      22.824  -4.031 -13.087 
ATOM   4056  HD2 ARG B 317      23.212  -5.037 -12.934 
ATOM   4057  HD3 ARG B 317      23.516  -3.336 -12.610 
ATOM   4058  NE  ARG B 317      21.500  -3.854 -12.484 
ATOM   4059  HE  ARG B 317      21.130  -2.911 -12.448 
ATOM   4060  CZ  ARG B 317      20.791  -4.826 -11.916 
ATOM   4061  NH1 ARG B 317      21.286  -6.055 -11.829 
ATOM   4062 HH11 ARG B 317      22.200  -6.263 -12.196 
ATOM   4063 HH12 ARG B 317      20.705  -6.789 -11.443 
ATOM   4064  NH2 ARG B 317      19.592  -4.571 -11.410 
ATOM   4065 HH21 ARG B 317      19.224  -3.631 -11.440 
ATOM   4066 HH22 ARG B 317      19.069  -5.313 -10.962 
ATOM   4067  C   ARG B 317      21.230  -0.637 -16.368 
ATOM   4068  O   ARG B 317      22.025   0.171 -16.861 
ATOM   4069  N   ALA B 318      19.994  -0.292 -15.970 
ATOM   4070  H   ALA B 318      19.371  -0.991 -15.590 
ATOM   4071  CA  ALA B 318      19.487   1.077 -16.080 
ATOM   4072  HA  ALA B 318      19.488   1.363 -17.132 
ATOM   4073  CB  ALA B 318      18.059   1.152 -15.578 
ATOM   4074  HB1 ALA B 318      17.762   2.196 -15.470 
ATOM   4075  HB2 ALA B 318      17.396   0.695 -16.307 
ATOM   4076  HB3 ALA B 318      17.964   0.651 -14.613 
ATOM   4077  C   ALA B 318      20.345   2.079 -15.318 
ATOM   4078  O   ALA B 318      20.587   3.169 -15.823 
ATOM   4079  N   GLU B 319      20.821   1.705 -14.119 
ATOM   4080  H   GLU B 319      20.546   0.805 -13.748 
ATOM   4081  CA  GLU B 319      21.665   2.558 -13.275 
ATOM   4082  HA  GLU B 319      21.145   3.506 -13.125 
ATOM   4083  CB  GLU B 319      21.911   1.919 -11.891 
ATOM   4084  HB2 GLU B 319      22.729   1.202 -11.958 
ATOM   4085  HB3 GLU B 319      22.228   2.714 -11.214 
ATOM   4086  CG  GLU B 319      20.702   1.220 -11.289 
ATOM   4087  HG2 GLU B 319      20.804   1.259 -10.203 
ATOM   4088  HG3 GLU B 319      19.792   1.765 -11.548 
ATOM   4089  CD  GLU B 319      20.584  -0.242 -11.679 
ATOM   4090  OE1 GLU B 319      19.545  -0.620 -12.268 
ATOM   4091  OE2 GLU B 319      21.543  -1.005 -11.418 
ATOM   4092  C   GLU B 319      22.994   2.832 -13.977 
ATOM   4093  O   GLU B 319      23.466   3.966 -13.984 
ATOM   4094  N   ALA B 320      23.579   1.795 -14.591 
ATOM   4095  H   ALA B 320      23.133   0.889 -14.568 
ATOM   4096  CA  ALA B 320      24.822   1.933 -15.340 
ATOM   4097  HA  ALA B 320      25.548   2.454 -14.714 
ATOM   4098  CB  ALA B 320      25.382   0.559 -15.673 
ATOM   4099  HB1 ALA B 320      26.334   0.669 -16.194 
ATOM   4100  HB2 ALA B 320      25.545  -0.005 -14.754 
ATOM   4101  HB3 ALA B 320      24.687   0.014 -16.313 
ATOM   4102  C   ALA B 320      24.614   2.747 -16.627 
ATOM   4103  O   ALA B 320      25.549   3.387 -17.093 
ATOM   4104  N   PHE B 321      23.399   2.712 -17.203 
ATOM   4105  H   PHE B 321      22.670   2.151 -16.783 
ATOM   4106  CA  PHE B 321      23.057   3.472 -18.399 
ATOM   4107  HA  PHE B 321      23.854   3.355 -19.135 
ATOM   4108  CB  PHE B 321      21.734   2.969 -19.018 
ATOM   4109  HB2 PHE B 321      21.877   1.940 -19.349 
ATOM   4110  HB3 PHE B 321      20.965   2.954 -18.252 
ATOM   4111  CG  PHE B 321      21.219   3.769 -20.197 
ATOM   4112  CD1 PHE B 321      21.997   3.949 -21.329 
ATOM   4113  HD1 PHE B 321      22.986   3.517 -21.374 
ATOM   4114  CE1 PHE B 321      21.521   4.676 -22.413 
ATOM   4115  HE1 PHE B 321      22.123   4.796 -23.293 
ATOM   4116  CZ  PHE B 321      20.259   5.207 -22.383 
ATOM   4117  HZ  PHE B 321      19.890   5.763 -23.233 
ATOM   4118  CE2 PHE B 321      19.465   5.021 -21.282 
ATOM   4119  HE2 PHE B 321      18.463   5.422 -21.259 
ATOM   4120  CD2 PHE B 321      19.941   4.300 -20.191 
ATOM   4121  HD2 PHE B 321      19.300   4.159 -19.331 
ATOM   4122  C   PHE B 321      22.967   4.938 -18.007 
ATOM   4123  O   PHE B 321      23.631   5.767 -18.622 
ATOM   4124  N   VAL B 322      22.232   5.245 -16.922 
ATOM   4125  H   VAL B 322      21.740   4.501 -16.448 
ATOM   4126  CA  VAL B 322      22.078   6.596 -16.376 
ATOM   4127  HA  VAL B 322      21.630   7.227 -17.142 
ATOM   4128  CB  VAL B 322      21.128   6.586 -15.147 
ATOM   4129  HB  VAL B 322      21.401   5.744 -14.510 
ATOM   4130  CG1 VAL B 322      21.265   7.848 -14.301 
ATOM   4131 HG11 VAL B 322      20.520   7.840 -13.505 
ATOM   4132 HG12 VAL B 322      22.249   7.894 -13.833 
ATOM   4133 HG13 VAL B 322      21.114   8.731 -14.923 
ATOM   4134  CG2 VAL B 322      19.683   6.394 -15.584 
ATOM   4135 HG21 VAL B 322      19.041   6.295 -14.708 
ATOM   4136 HG22 VAL B 322      19.356   7.253 -16.171 
ATOM   4137 HG23 VAL B 322      19.581   5.498 -16.193 
ATOM   4138  C   VAL B 322      23.450   7.178 -16.041 
ATOM   4139  O   VAL B 322      23.734   8.323 -16.384 
ATOM   4140  N   SER B 323      24.314   6.364 -15.423 
ATOM   4141  H   SER B 323      24.014   5.436 -15.161 
ATOM   4142  CA  SER B 323      25.669   6.769 -15.062 
ATOM   4143  HA  SER B 323      25.599   7.641 -14.410 
ATOM   4144  CB  SER B 323      26.368   5.657 -14.287 
ATOM   4145  HB2 SER B 323      25.833   5.480 -13.353 
ATOM   4146  HB3 SER B 323      26.351   4.742 -14.879 
ATOM   4147  OG  SER B 323      27.717   5.980 -13.998 
ATOM   4148  HG  SER B 323      27.728   6.757 -13.434 
ATOM   4149  C   SER B 323      26.485   7.164 -16.300 
ATOM   4150  O   SER B 323      27.186   8.172 -16.265 
ATOM   4151  N   MET B 324      26.357   6.403 -17.399 
ATOM   4152  H   MET B 324      25.741   5.602 -17.372 
ATOM   4153  CA  MET B 324      27.063   6.680 -18.649 
ATOM   4154  HA  MET B 324      28.121   6.828 -18.427 
ATOM   4155  CB  MET B 324      26.929   5.505 -19.620 
ATOM   4156  HB2 MET B 324      25.888   5.188 -19.668 
ATOM   4157  HB3 MET B 324      27.213   5.841 -20.616 
ATOM   4158  CG  MET B 324      27.791   4.329 -19.264 
ATOM   4159  HG2 MET B 324      28.840   4.601 -19.374 
ATOM   4160  HG3 MET B 324      27.616   4.055 -18.226 
ATOM   4161  SD  MET B 324      27.436   2.907 -20.320 
ATOM   4162  CE  MET B 324      28.317   1.647 -19.453 
ATOM   4163  HE1 MET B 324      28.175   0.692 -19.959 
ATOM   4164  HE2 MET B 324      29.379   1.892 -19.427 
ATOM   4165  HE3 MET B 324      27.934   1.570 -18.435 
ATOM   4166  C   MET B 324      26.558   7.948 -19.317 
ATOM   4167  O   MET B 324      27.362   8.706 -19.861 
ATOM   4168  N   ILE B 325      25.230   8.176 -19.300 
ATOM   4169  H   ILE B 325      24.604   7.530 -18.839 
ATOM   4170  CA  ILE B 325      24.674   9.392 -19.899 
ATOM   4171  HA  ILE B 325      25.163   9.519 -20.866 
ATOM   4172  CB  ILE B 325      23.149   9.303 -20.218 
ATOM   4173  HB  ILE B 325      22.914  10.157 -20.857 
ATOM   4174  CG2 ILE B 325      22.810   8.056 -21.034 
ATOM   4175 HG21 ILE B 325      21.790   8.138 -21.411 
ATOM   4176 HG22 ILE B 325      23.488   7.975 -21.884 
ATOM   4177 HG23 ILE B 325      22.882   7.158 -20.433 
ATOM   4178  CG1 ILE B 325      22.268   9.412 -18.956 
ATOM   4179 HG12 ILE B 325      21.520   8.619 -18.938 
ATOM   4180 HG13 ILE B 325      22.893   9.314 -18.114 
ATOM   4181  CD1 ILE B 325      21.565  10.750 -18.759 
ATOM   4182 HD11 ILE B 325      21.146  10.794 -17.754 
ATOM   4183 HD12 ILE B 325      22.268  11.573 -18.889 
ATOM   4184 HD13 ILE B 325      20.756  10.831 -19.482 
ATOM   4185  C   ILE B 325      25.043  10.634 -19.061 
ATOM   4186  O   ILE B 325      25.215  11.715 -19.622 
ATOM   4187  N   ASP B 326      25.188  10.469 -17.727 
ATOM   4188  H   ASP B 326      25.027   9.559 -17.321 
ATOM   4189  CA  ASP B 326      25.557  11.554 -16.823 
ATOM   4190  HA  ASP B 326      24.875  12.383 -17.017 
ATOM   4191  CB  ASP B 326      25.408  11.113 -15.361 
ATOM   4192  HB2 ASP B 326      24.623  10.363 -15.301 
ATOM   4193  HB3 ASP B 326      26.331  10.648 -15.009 
ATOM   4194  CG  ASP B 326      25.001  12.220 -14.406 
ATOM   4195  OD1 ASP B 326      25.018  13.404 -14.820 
ATOM   4196  OD2 ASP B 326      24.662  11.906 -13.248 
ATOM   4197  C   ASP B 326      26.986  12.016 -17.083 
ATOM   4198  O   ASP B 326      27.263  13.212 -17.022 
ATOM   4199  N   ASN B 327      27.890  11.073 -17.382 
ATOM   4200  H   ASN B 327      27.610  10.104 -17.391 
ATOM   4201  CA  ASN B 327      29.278  11.400 -17.672 
ATOM   4202  HA  ASN B 327      29.634  12.084 -16.899 
ATOM   4203  CB  ASN B 327      30.152  10.141 -17.620 
ATOM   4204  HB2 ASN B 327      29.795   9.423 -18.359 
ATOM   4205  HB3 ASN B 327      31.175  10.415 -17.879 
ATOM   4206  CG  ASN B 327      30.164   9.471 -16.255 
ATOM   4207  OD1 ASN B 327      29.467   9.891 -15.319 
ATOM   4208  ND2 ASN B 327      30.943   8.400 -16.114 
ATOM   4209 HD21 ASN B 327      30.950   7.926 -15.223 
ATOM   4210 HD22 ASN B 327      31.506   8.079 -16.882 
ATOM   4211  C   ASN B 327      29.373  12.117 -19.024 
ATOM   4212  O   ASN B 327      29.039  11.548 -20.060 
ATOM   4213  N   GLY B 328      29.733  13.392 -18.977 
ATOM   4214  H   GLY B 328      29.921  13.827 -18.085 
ATOM   4215  CA  GLY B 328      29.841  14.224 -20.165 
ATOM   4216  HA2 GLY B 328      30.559  13.783 -20.855 
ATOM   4217  HA3 GLY B 328      28.868  14.271 -20.656 
ATOM   4218  C   GLY B 328      30.289  15.633 -19.846 
ATOM   4219  O   GLY B 328      31.268  15.828 -19.125 
ATOM   4221  N   THR B 342      31.199   6.281 -20.330 
ATOM   4222  H1  THR B 342      31.931   5.611 -20.508 
ATOM   4223  H2  THR B 342      31.568   7.047 -19.788 
ATOM   4224  H3  THR B 342      30.449   5.837 -19.823 
ATOM   4225  CA  THR B 342      30.693   6.795 -21.607 
ATOM   4226  HA  THR B 342      30.026   7.635 -21.407 
ATOM   4227  CB  THR B 342      31.859   7.275 -22.499 
ATOM   4228  HB  THR B 342      32.404   6.394 -22.837 
ATOM   4229  CG2 THR B 342      31.382   8.029 -23.747 
ATOM   4230 HG21 THR B 342      30.661   7.446 -24.306 
ATOM   4231 HG22 THR B 342      30.922   8.973 -23.452 
ATOM   4232 HG23 THR B 342      32.235   8.236 -24.394 
ATOM   4233  OG1 THR B 342      32.780   8.066 -21.744 
ATOM   4234  HG1 THR B 342      33.459   8.399 -22.339 
ATOM   4235  C   THR B 342      29.920   5.706 -22.352 
ATOM   4236  O   THR B 342      30.421   4.590 -22.457 
ATOM   4237  N   LEU B 343      28.730   6.024 -22.901 
ATOM   4238  H   LEU B 343      28.338   6.949 -22.782 
ATOM   4239  CA  LEU B 343      27.966   5.037 -23.665 
ATOM   4240  HA  LEU B 343      27.897   4.143 -23.047 
ATOM   4241  CB  LEU B 343      26.550   5.534 -23.992 
ATOM   4242  HB2 LEU B 343      26.132   6.007 -23.101 
ATOM   4243  HB3 LEU B 343      26.619   6.303 -24.764 
ATOM   4244  CG  LEU B 343      25.573   4.450 -24.456 
ATOM   4245  HG  LEU B 343      26.008   3.919 -25.302 
ATOM   4246  CD1 LEU B 343      25.318   3.455 -23.358 
ATOM   4247 HD11 LEU B 343      24.526   2.765 -23.653 
ATOM   4248 HD12 LEU B 343      26.209   2.860 -23.167 
ATOM   4249 HD13 LEU B 343      25.022   3.969 -22.443 
ATOM   4250  CD2 LEU B 343      24.258   5.047 -24.908 
ATOM   4251 HD21 LEU B 343      23.542   4.259 -25.144 
ATOM   4252 HD22 LEU B 343      23.864   5.703 -24.133 
ATOM   4253 HD23 LEU B 343      24.420   5.646 -25.806 
ATOM   4254  C   LEU B 343      28.712   4.675 -24.950 
ATOM   4255  O   LEU B 343      28.743   3.505 -25.319 
ATOM   4256  N   GLN B 344      29.343   5.668 -25.610 
ATOM   4257  H   GLN B 344      29.245   6.623 -25.298 
ATOM   4258  CA  GLN B 344      30.104   5.413 -26.833 
ATOM   4259  HA  GLN B 344      29.471   4.797 -27.475 
ATOM   4260  CB  GLN B 344      30.399   6.716 -27.594 
ATOM   4261  HB2 GLN B 344      29.593   7.429 -27.410 
ATOM   4262  HB3 GLN B 344      31.310   7.167 -27.198 
ATOM   4263  CG  GLN B 344      30.557   6.518 -29.111 
ATOM   4264  HG2 GLN B 344      31.520   6.931 -29.414 
ATOM   4265  HG3 GLN B 344      30.569   5.455 -29.356 
ATOM   4266  CD  GLN B 344      29.462   7.194 -29.908 
ATOM   4267  OE1 GLN B 344      29.708   8.115 -30.700 
ATOM   4268  NE2 GLN B 344      28.227   6.759 -29.702 
ATOM   4269 HE21 GLN B 344      27.462   7.269 -30.124 
ATOM   4270 HE22 GLN B 344      28.045   6.046 -29.014 
ATOM   4271  C   GLN B 344      31.391   4.623 -26.547 
ATOM   4272  O   GLN B 344      31.790   3.788 -27.358 
ATOM   4273  N   GLY B 345      32.008   4.869 -25.394 
ATOM   4274  H   GLY B 345      31.635   5.571 -24.774 
ATOM   4275  CA  GLY B 345      33.206   4.152 -24.978 
ATOM   4276  HA2 GLY B 345      33.959   4.214 -25.765 
ATOM   4277  HA3 GLY B 345      33.607   4.613 -24.075 
ATOM   4278  C   GLY B 345      32.895   2.697 -24.692 
ATOM   4279  O   GLY B 345      33.652   1.806 -25.075 
ATOM   4280  N   PHE B 346      31.740   2.456 -24.052 
ATOM   4281  H   PHE B 346      31.179   3.244 -23.764 
ATOM   4282  CA  PHE B 346      31.220   1.137 -23.724 
ATOM   4283  HA  PHE B 346      31.939   0.618 -23.088 
ATOM   4284  CB  PHE B 346      29.893   1.290 -22.961 
ATOM   4285  HB2 PHE B 346      30.100   1.813 -22.027 
ATOM   4286  HB3 PHE B 346      29.224   1.925 -23.531 
ATOM   4287  CG  PHE B 346      29.156   0.020 -22.619 
ATOM   4288  CD1 PHE B 346      29.732  -0.935 -21.807 
ATOM   4289  HD1 PHE B 346      30.743  -0.794 -21.439 
ATOM   4290  CE1 PHE B 346      29.041  -2.087 -21.465 
ATOM   4291  HE1 PHE B 346      29.513  -2.839 -20.849 
ATOM   4292  CZ  PHE B 346      27.757  -2.272 -21.900 
ATOM   4293  HZ  PHE B 346      27.211  -3.163 -21.617 
ATOM   4294  CE2 PHE B 346      27.158  -1.323 -22.682 
ATOM   4295  HE2 PHE B 346      26.139  -1.443 -22.996 
ATOM   4296  CD2 PHE B 346      27.851  -0.175 -23.034 
ATOM   4297  HD2 PHE B 346      27.361   0.566 -23.650 
ATOM   4298  C   PHE B 346      31.031   0.335 -25.009 
ATOM   4299  O   PHE B 346      31.505  -0.789 -25.088 
ATOM   4300  N   VAL B 347      30.415   0.941 -26.038 
ATOM   4301  H   VAL B 347      30.082   1.888 -25.921 
ATOM   4302  CA  VAL B 347      30.189   0.291 -27.331 
ATOM   4303  HA  VAL B 347      29.701  -0.662 -27.122 
ATOM   4304  CB  VAL B 347      29.216   1.092 -28.243 
ATOM   4305  HB  VAL B 347      29.582   2.117 -28.320 
ATOM   4306  CG1 VAL B 347      29.165   0.515 -29.659 
ATOM   4307 HG11 VAL B 347      28.319   0.927 -30.205 
ATOM   4308 HG12 VAL B 347      30.083   0.753 -30.198 
ATOM   4309 HG13 VAL B 347      29.042  -0.568 -29.615 
ATOM   4310  CG2 VAL B 347      27.819   1.141 -27.634 
ATOM   4311 HG21 VAL B 347      27.181   1.792 -28.233 
ATOM   4312 HG22 VAL B 347      27.387   0.140 -27.614 
ATOM   4313 HG23 VAL B 347      27.849   1.527 -26.618 
ATOM   4314  C   VAL B 347      31.510  -0.054 -28.037 
ATOM   4315  O   VAL B 347      31.652  -1.182 -28.509 
ATOM   4316  N   THR B 348      32.492   0.873 -28.067 
ATOM   4317  H   THR B 348      32.355   1.785 -27.651 
ATOM   4318  CA  THR B 348      33.787   0.573 -28.695 
ATOM   4319  HA  THR B 348      33.573   0.181 -29.690 
ATOM   4320  CB  THR B 348      34.625   1.839 -28.907 
ATOM   4321  HB  THR B 348      35.551   1.556 -29.409 
ATOM   4322  CG2 THR B 348      33.917   2.873 -29.773 
ATOM   4323 HG21 THR B 348      32.948   3.137 -29.371 
ATOM   4324 HG22 THR B 348      34.536   3.768 -29.849 
ATOM   4325 HG23 THR B 348      33.775   2.463 -30.773 
ATOM   4326  OG1 THR B 348      34.968   2.393 -27.638 
ATOM   4327  HG1 THR B 348      35.479   1.745 -27.146 
ATOM   4328  C   THR B 348      34.536  -0.533 -27.933 
ATOM   4329  O   THR B 348      35.235  -1.337 -28.553 
ATOM   4330  N   ASP B 349      34.348  -0.602 -26.601 
ATOM   4331  H   ASP B 349      33.762   0.083 -26.145 
ATOM   4332  CA  ASP B 349      34.944  -1.642 -25.768 
ATOM   4333  HA  ASP B 349      36.014  -1.685 -25.975 
ATOM   4334  CB  ASP B 349      34.752  -1.333 -24.271 
ATOM   4335  HB2 ASP B 349      35.203  -0.363 -24.059 
ATOM   4336  HB3 ASP B 349      33.692  -1.265 -24.040 
ATOM   4337  CG  ASP B 349      35.381  -2.367 -23.356 
ATOM   4338  OD1 ASP B 349      36.462  -2.892 -23.709 
ATOM   4339  OD2 ASP B 349      34.791  -2.649 -22.285 
ATOM   4340  C   ASP B 349      34.323  -3.000 -26.118 
ATOM   4341  O   ASP B 349      35.062  -3.960 -26.328 
ATOM   4342  N   ILE B 350      32.974  -3.076 -26.228 
ATOM   4343  H   ILE B 350      32.417  -2.251 -26.053 
ATOM   4344  CA  ILE B 350      32.280  -4.310 -26.605 
ATOM   4345  HA  ILE B 350      32.562  -5.090 -25.896 
ATOM   4346  CB  ILE B 350      30.747  -4.151 -26.564 
ATOM   4347  HB  ILE B 350      30.484  -3.341 -27.246 
ATOM   4348  CG2 ILE B 350      30.048  -5.416 -27.061 
ATOM   4349 HG21 ILE B 350      28.980  -5.353 -26.903 
ATOM   4350 HG22 ILE B 350      30.217  -5.551 -28.129 
ATOM   4351 HG23 ILE B 350      30.429  -6.286 -26.525 
ATOM   4352  CG1 ILE B 350      30.256  -3.774 -25.168 
ATOM   4353 HG12 ILE B 350      30.338  -4.642 -24.514 
ATOM   4354 HG13 ILE B 350      30.875  -3.007 -24.725 
ATOM   4355  CD1 ILE B 350      28.848  -3.312 -25.171 
ATOM   4356 HD11 ILE B 350      28.690  -2.564 -25.948 
ATOM   4357 HD12 ILE B 350      28.155  -4.140 -25.307 
ATOM   4358 HD13 ILE B 350      28.644  -2.858 -24.214 
ATOM   4359  C   ILE B 350      32.726  -4.742 -27.990 
ATOM   4360  O   ILE B 350      33.016  -5.909 -28.186 
ATOM   4361  N   THR B 351      32.844  -3.788 -28.926 
ATOM   4362  H   THR B 351      32.616  -2.837 -28.673 
ATOM   4363  CA  THR B 351      33.283  -4.032 -30.300 
ATOM   4364  HA  THR B 351      32.601  -4.762 -30.733 
ATOM   4365  CB  THR B 351      33.140  -2.757 -31.132 
ATOM   4366  HB  THR B 351      33.784  -1.982 -30.716 
ATOM   4367  CG2 THR B 351      33.523  -2.964 -32.594 
ATOM   4368 HG21 THR B 351      33.277  -2.068 -33.165 
ATOM   4369 HG22 THR B 351      34.594  -3.147 -32.679 
ATOM   4370 HG23 THR B 351      32.976  -3.813 -33.006 
ATOM   4371  OG1 THR B 351      31.784  -2.313 -31.043 
ATOM   4372  HG1 THR B 351      31.634  -1.970 -30.147 
ATOM   4373  C   THR B 351      34.689  -4.625 -30.347 
ATOM   4374  O   THR B 351      34.957  -5.499 -31.168 
ATOM   4375  N   ALA B 352      35.566  -4.199 -29.438 
ATOM   4376  H   ALA B 352      35.302  -3.485 -28.772 
ATOM   4377  CA  ALA B 352      36.917  -4.745 -29.367 
ATOM   4378  HA  ALA B 352      37.321  -4.797 -30.380 
ATOM   4379  CB  ALA B 352      37.807  -3.815 -28.557 
ATOM   4380  HB1 ALA B 352      38.764  -3.705 -29.066 
ATOM   4381  HB2 ALA B 352      37.356  -2.829 -28.454 
ATOM   4382  HB3 ALA B 352      37.987  -4.221 -27.561 
ATOM   4383  C   ALA B 352      36.916  -6.167 -28.758 
ATOM   4384  O   ALA B 352      37.553  -7.072 -29.304 
ATOM   4385  N   LYS B 353      36.164  -6.362 -27.653 
ATOM   4386  H   LYS B 353      35.680  -5.566 -27.260 
ATOM   4387  CA  LYS B 353      36.026  -7.644 -26.946 
ATOM   4388  HA  LYS B 353      37.026  -8.047 -26.777 
ATOM   4389  CB  LYS B 353      35.355  -7.429 -25.575 
ATOM   4390  HB2 LYS B 353      34.577  -6.672 -25.688 
ATOM   4391  HB3 LYS B 353      34.866  -8.350 -25.254 
ATOM   4392  CG  LYS B 353      36.327  -7.016 -24.477 
ATOM   4393  HG2 LYS B 353      36.801  -7.913 -24.076 
ATOM   4394  HG3 LYS B 353      37.110  -6.389 -24.908 
ATOM   4395  CD  LYS B 353      35.689  -6.229 -23.323 
ATOM   4396  HD2 LYS B 353      36.419  -6.132 -22.519 
ATOM   4397  HD3 LYS B 353      35.474  -5.230 -23.701 
ATOM   4398  CE  LYS B 353      34.396  -6.775 -22.758 
ATOM   4399  HE2 LYS B 353      33.671  -6.881 -23.565 
ATOM   4400  HE3 LYS B 353      34.595  -7.756 -22.331 
ATOM   4401  NZ  LYS B 353      33.829  -5.885 -21.706 
ATOM   4402  HZ1 LYS B 353      33.630  -4.975 -22.102 
ATOM   4403  HZ2 LYS B 353      32.985  -6.283 -21.324 
ATOM   4404  HZ3 LYS B 353      34.509  -5.758 -20.970 
ATOM   4405  C   LYS B 353      35.253  -8.713 -27.737 
ATOM   4406  O   LYS B 353      35.330  -9.889 -27.405 
ATOM   4407  N   THR B 354      34.494  -8.308 -28.755 
ATOM   4408  H   THR B 354      34.446  -7.320 -28.958 
ATOM   4409  CA  THR B 354      33.693  -9.210 -29.573 
ATOM   4410  HA  THR B 354      33.647 -10.184 -29.084 
ATOM   4411  CB  THR B 354      32.247  -8.672 -29.647 
ATOM   4412  HB  THR B 354      32.052  -8.106 -28.737 
ATOM   4413  CG2 THR B 354      31.992  -7.736 -30.838 
ATOM   4414 HG21 THR B 354      30.974  -7.348 -30.796 
ATOM   4415 HG22 THR B 354      32.673  -6.894 -30.775 
ATOM   4416 HG23 THR B 354      32.165  -8.250 -31.779 
ATOM   4417  OG1 THR B 354      31.321  -9.742 -29.609 
ATOM   4418  HG1 THR B 354      30.441  -9.367 -29.536 
ATOM   4419  C   THR B 354      34.361  -9.418 -30.933 
ATOM   4420  O   THR B 354      34.459 -10.546 -31.406 
ATOM   4421  N   ALA B 355      34.869  -8.324 -31.524 
ATOM   4422  H   ALA B 355      34.782  -7.447 -31.032 
ATOM   4423  CA  ALA B 355      35.536  -8.255 -32.818 
ATOM   4424  HA  ALA B 355      35.697  -7.199 -33.035 
ATOM   4425  CB  ALA B 355      36.914  -8.893 -32.755 
ATOM   4426  HB1 ALA B 355      37.509  -8.406 -31.981 
ATOM   4427  HB2 ALA B 355      36.840  -9.956 -32.524 
ATOM   4428  HB3 ALA B 355      37.421  -8.772 -33.713 
ATOM   4429  C   ALA B 355      34.716  -8.832 -33.960 
ATOM   4430  O   ALA B 355      34.782 -10.033 -34.226 
ATOM   4431  N   GLY B 356      33.938  -7.968 -34.605 
ATOM   4432  H   GLY B 356      33.937  -7.001 -34.317 
ATOM   4433  CA  GLY B 356      33.126  -8.333 -35.759 
ATOM   4434  HA2 GLY B 356      33.017  -7.449 -36.387 
ATOM   4435  HA3 GLY B 356      33.657  -9.084 -36.346 
ATOM   4436  C   GLY B 356      31.736  -8.862 -35.469 
ATOM   4437  O   GLY B 356      31.122  -9.486 -36.343 
ATOM   4438  N   LYS B 357      31.215  -8.615 -34.251 
ATOM   4439  H   LYS B 357      31.738  -8.084 -33.571 
ATOM   4440  CA  LYS B 357      29.870  -9.076 -33.912 
ATOM   4441  HA  LYS B 357      29.528  -9.787 -34.664 
ATOM   4442  CB  LYS B 357      29.837  -9.822 -32.576 
ATOM   4443  HB2 LYS B 357      30.253  -9.238 -31.782 
ATOM   4444  HB3 LYS B 357      28.779  -9.938 -32.338 
ATOM   4445  CG  LYS B 357      30.408 -11.225 -32.619 
ATOM   4446  HG2 LYS B 357      30.083 -11.716 -33.513 
ATOM   4447  HG3 LYS B 357      31.497 -11.155 -32.637 
ATOM   4448  CD  LYS B 357      29.970 -11.990 -31.378 
ATOM   4449  HD2 LYS B 357      30.083 -11.441 -30.463 
ATOM   4450  HD3 LYS B 357      28.898 -12.165 -31.484 
ATOM   4451  CE  LYS B 357      30.617 -13.339 -31.218 
ATOM   4452  HE2 LYS B 357      30.475 -13.913 -32.135 
ATOM   4453  HE3 LYS B 357      31.687 -13.204 -31.053 
ATOM   4454  NZ  LYS B 357      30.030 -14.090 -30.078 
ATOM   4455  HZ1 LYS B 357      30.504 -14.981 -29.987 
ATOM   4456  HZ2 LYS B 357      30.144 -13.569 -29.222 
ATOM   4457  HZ3 LYS B 357      29.047 -14.247 -30.250 
ATOM   4458  C   LYS B 357      28.869  -7.930 -33.905 
ATOM   4459  O   LYS B 357      29.139  -6.874 -33.333 
ATOM   4460  N   ALA B 358      27.714  -8.145 -34.547 
ATOM   4461  H   ALA B 358      27.559  -9.037 -34.995 
ATOM   4462  CA  ALA B 358      26.643  -7.168 -34.603 
ATOM   4463  HA  ALA B 358      27.037  -6.205 -34.933 
ATOM   4464  CB  ALA B 358      25.576  -7.631 -35.579 
ATOM   4465  HB1 ALA B 358      25.191  -8.609 -35.288 
ATOM   4466  HB2 ALA B 358      24.756  -6.912 -35.595 
ATOM   4467  HB3 ALA B 358      26.003  -7.703 -36.580 
ATOM   4468  C   ALA B 358      26.059  -7.047 -33.208 
ATOM   4469  O   ALA B 358      25.575  -8.033 -32.657 
ATOM   4470  N   LEU B 359      26.147  -5.862 -32.616 
ATOM   4471  H   LEU B 359      26.562  -5.083 -33.107 
ATOM   4472  CA  LEU B 359      25.668  -5.647 -31.260 
ATOM   4473  HA  LEU B 359      25.772  -6.578 -30.701 
ATOM   4474  CB  LEU B 359      26.573  -4.612 -30.570 
ATOM   4475  HB2 LEU B 359      27.588  -5.014 -30.534 
ATOM   4476  HB3 LEU B 359      26.595  -3.735 -31.220 
ATOM   4477  CG  LEU B 359      26.165  -4.134 -29.180 
ATOM   4478  HG  LEU B 359      25.117  -3.836 -29.180 
ATOM   4479  CD1 LEU B 359      26.355  -5.218 -28.159 
ATOM   4480 HD11 LEU B 359      26.225  -4.814 -27.156 
ATOM   4481 HD12 LEU B 359      25.615  -6.004 -28.312 
ATOM   4482 HD13 LEU B 359      27.345  -5.655 -28.258 
ATOM   4483  CD2 LEU B 359      26.947  -2.906 -28.785 
ATOM   4484 HD21 LEU B 359      26.596  -2.535 -27.821 
ATOM   4485 HD22 LEU B 359      28.009  -3.143 -28.706 
ATOM   4486 HD23 LEU B 359      26.823  -2.116 -29.519 
ATOM   4487  C   LEU B 359      24.204  -5.211 -31.190 
ATOM   4488  O   LEU B 359      23.742  -4.403 -31.991 
ATOM   4489  N   SER B 360      23.480  -5.758 -30.223 
ATOM   4490  H   SER B 360      23.904  -6.453 -29.624 
ATOM   4491  CA  SER B 360      22.117  -5.366 -29.908 
ATOM   4492  HA  SER B 360      21.857  -4.437 -30.416 
ATOM   4493  CB  SER B 360      21.119  -6.449 -30.296 
ATOM   4494  HB2 SER B 360      21.300  -6.732 -31.334 
ATOM   4495  HB3 SER B 360      21.247  -7.334 -29.681 
ATOM   4496  OG  SER B 360      19.797  -5.948 -30.211 
ATOM   4497  HG  SER B 360      19.490  -5.704 -31.089 
ATOM   4498  C   SER B 360      22.142  -5.148 -28.401 
ATOM   4499  O   SER B 360      22.555  -6.030 -27.649 
ATOM   4500  N   LEU B 361      21.806  -3.954 -27.967 
ATOM   4501  H   LEU B 361      21.516  -3.249 -28.628 
ATOM   4502  CA  LEU B 361      21.866  -3.591 -26.562 
ATOM   4503  HA  LEU B 361      22.463  -4.317 -26.019 
ATOM   4504  CB  LEU B 361      22.509  -2.204 -26.472 
ATOM   4505  HB2 LEU B 361      23.278  -2.126 -27.244 
ATOM   4506  HB3 LEU B 361      21.751  -1.457 -26.712 
ATOM   4507  CG  LEU B 361      23.163  -1.829 -25.163 
ATOM   4508  HG  LEU B 361      22.451  -1.997 -24.353 
ATOM   4509  CD1 LEU B 361      24.394  -2.666 -24.917 
ATOM   4510 HD11 LEU B 361      25.225  -2.344 -25.546 
ATOM   4511 HD12 LEU B 361      24.662  -2.594 -23.868 
ATOM   4512 HD13 LEU B 361      24.191  -3.710 -25.112 
ATOM   4513  CD2 LEU B 361      23.553  -0.371 -25.171 
ATOM   4514 HD21 LEU B 361      24.024  -0.110 -24.223 
ATOM   4515 HD22 LEU B 361      24.249  -0.168 -25.986 
ATOM   4516 HD23 LEU B 361      22.665   0.248 -25.300 
ATOM   4517  C   LEU B 361      20.470  -3.564 -25.969 
ATOM   4518  O   LEU B 361      19.538  -3.131 -26.637 
ATOM   4519  N   VAL B 362      20.305  -4.056 -24.733 
ATOM   4520  H   VAL B 362      21.098  -4.428 -24.229 
ATOM   4521  CA  VAL B 362      19.011  -4.020 -24.055 
ATOM   4522  HA  VAL B 362      18.327  -3.382 -24.610 
ATOM   4523  CB  VAL B 362      18.332  -5.404 -23.919 
ATOM   4524  HB  VAL B 362      19.027  -6.082 -23.425 
ATOM   4525  CG1 VAL B 362      17.057  -5.322 -23.073 
ATOM   4526 HG11 VAL B 362      16.457  -6.220 -23.206 
ATOM   4527 HG12 VAL B 362      17.301  -5.208 -22.017 
ATOM   4528 HG13 VAL B 362      16.464  -4.467 -23.396 
ATOM   4529  CG2 VAL B 362      18.034  -6.000 -25.279 
ATOM   4530 HG21 VAL B 362      18.932  -5.996 -25.891 
ATOM   4531 HG22 VAL B 362      17.682  -7.023 -25.155 
ATOM   4532 HG23 VAL B 362      17.264  -5.409 -25.776 
ATOM   4533  C   VAL B 362      19.209  -3.402 -22.690 
ATOM   4534  O   VAL B 362      20.081  -3.843 -21.949 
ATOM   4535  N   ILE B 363      18.409  -2.385 -22.351 
ATOM   4536  H   ILE B 363      17.708  -2.065 -23.004 
ATOM   4537  CA  ILE B 363      18.464  -1.736 -21.042 
ATOM   4538  HA  ILE B 363      19.318  -2.101 -20.493 
ATOM   4539  CB  ILE B 363      18.599  -0.200 -21.187 
ATOM   4540  HB  ILE B 363      17.775   0.124 -21.810 
ATOM   4541  CG2 ILE B 363      18.449   0.482 -19.833 
ATOM   4542 HG21 ILE B 363      18.591   1.557 -19.944 
ATOM   4543 HG22 ILE B 363      17.450   0.328 -19.424 
ATOM   4544 HG23 ILE B 363      19.193   0.091 -19.138 
ATOM   4545  CG1 ILE B 363      19.922   0.195 -21.865 
ATOM   4546 HG12 ILE B 363      20.415   0.983 -21.295 
ATOM   4547 HG13 ILE B 363      20.589  -0.661 -21.884 
ATOM   4548  CD1 ILE B 363      19.758   0.691 -23.282 
ATOM   4549 HD11 ILE B 363      20.736   0.949 -23.690 
ATOM   4550 HD12 ILE B 363      19.310  -0.086 -23.902 
ATOM   4551 HD13 ILE B 363      19.125   1.579 -23.294 
ATOM   4552  C   ILE B 363      17.194  -2.098 -20.269 
ATOM   4553  O   ILE B 363      16.099  -1.836 -20.763 
ATOM   4554  N   VAL B 364      17.325  -2.710 -19.076 
ATOM   4555  H   VAL B 364      18.242  -2.893 -18.694 
ATOM   4556  CA  VAL B 364      16.141  -3.057 -18.283 
ATOM   4557  HA  VAL B 364      15.300  -3.172 -18.967 
ATOM   4558  CB  VAL B 364      16.248  -4.412 -17.535 
ATOM   4559  HB  VAL B 364      16.939  -4.300 -16.698 
ATOM   4560  CG1 VAL B 364      14.889  -4.836 -16.972 
ATOM   4561 HG11 VAL B 364      14.996  -5.772 -16.426 
ATOM   4562 HG12 VAL B 364      14.514  -4.079 -16.283 
ATOM   4563 HG13 VAL B 364      14.171  -4.969 -17.780 
ATOM   4564  CG2 VAL B 364      16.816  -5.494 -18.440 
ATOM   4565 HG21 VAL B 364      16.788  -6.446 -17.920 
ATOM   4566 HG22 VAL B 364      16.234  -5.567 -19.358 
ATOM   4567 HG23 VAL B 364      17.852  -5.263 -18.678 
ATOM   4568  C   VAL B 364      15.791  -1.927 -17.324 
ATOM   4569  O   VAL B 364      16.583  -1.603 -16.446 
ATOM   4570  N   ASP B 365      14.603  -1.343 -17.482 
ATOM   4571  H   ASP B 365      13.990  -1.650 -18.223 
ATOM   4572  CA  ASP B 365      14.122  -0.274 -16.615 
ATOM   4573  HA  ASP B 365      14.890   0.008 -15.895 
ATOM   4574  CB  ASP B 365      13.754   0.973 -17.443 
ATOM   4575  HB2 ASP B 365      14.601   1.208 -18.090 
ATOM   4576  HB3 ASP B 365      12.904   0.755 -18.093 
ATOM   4577  CG  ASP B 365      13.468   2.213 -16.608 
ATOM   4578  OD1 ASP B 365      13.942   2.274 -15.451 
ATOM   4579  OD2 ASP B 365      12.770   3.123 -17.112 
ATOM   4580  C   ASP B 365      12.904  -0.799 -15.844 
ATOM   4581  O   ASP B 365      11.772  -0.398 -16.115 
ATOM   4582  N   GLN B 366      13.133  -1.718 -14.897 
ATOM   4583  H   GLN B 366      14.081  -2.001 -14.695 
ATOM   4584  CA  GLN B 366      12.043  -2.292 -14.108 
ATOM   4585  HA  GLN B 366      11.199  -2.454 -14.774 
ATOM   4586  CB  GLN B 366      12.441  -3.675 -13.539 
ATOM   4587  HB2 GLN B 366      11.518  -4.172 -13.237 
ATOM   4588  HB3 GLN B 366      12.897  -4.287 -14.319 
ATOM   4589  CG  GLN B 366      13.347  -3.620 -12.310 
ATOM   4590  HG2 GLN B 366      13.127  -2.773 -11.664 
ATOM   4591  HG3 GLN B 366      13.127  -4.513 -11.723 
ATOM   4592  CD  GLN B 366      14.833  -3.633 -12.620 
ATOM   4593  OE1 GLN B 366      15.309  -3.095 -13.632 
ATOM   4594  NE2 GLN B 366      15.608  -4.244 -11.729 
ATOM   4595 HE21 GLN B 366      16.604  -4.204 -11.862 
ATOM   4596 HE22 GLN B 366      15.219  -4.531 -10.844 
ATOM   4597  C   GLN B 366      11.556  -1.329 -13.000 
ATOM   4598  O   GLN B 366      11.856  -0.128 -13.006 
ATOM   4600  N   SER B 404      17.104  11.957 -16.892 
ATOM   4601  H1  SER B 404      17.988  11.722 -17.324 
ATOM   4602  H2  SER B 404      17.272  12.550 -16.092 
ATOM   4603  H3  SER B 404      16.645  11.108 -16.595 
ATOM   4604  CA  SER B 404      16.264  12.661 -17.864 
ATOM   4605  HA  SER B 404      15.330  12.938 -17.375 
ATOM   4606  CB  SER B 404      16.949  13.941 -18.337 
ATOM   4607  HB2 SER B 404      17.074  14.609 -17.484 
ATOM   4608  HB3 SER B 404      17.934  13.717 -18.728 
ATOM   4609  OG  SER B 404      16.184  14.612 -19.326 
ATOM   4610  HG  SER B 404      16.736  15.303 -19.712 
ATOM   4611  C   SER B 404      15.922  11.772 -19.066 
ATOM   4612  O   SER B 404      16.801  11.091 -19.591 
ATOM   4613  N   ARG B 405      14.653  11.784 -19.507 
ATOM   4614  H   ARG B 405      13.972  12.379 -19.058 
ATOM   4615  CA  ARG B 405      14.218  10.984 -20.653 
ATOM   4616  HA  ARG B 405      14.604   9.970 -20.532 
ATOM   4617  CB  ARG B 405      12.685  10.906 -20.710 
ATOM   4618  HB2 ARG B 405      12.313  10.469 -19.782 
ATOM   4619  HB3 ARG B 405      12.270  11.909 -20.826 
ATOM   4620  CG  ARG B 405      12.264  10.034 -21.888 
ATOM   4621  HG2 ARG B 405      12.604  10.463 -22.831 
ATOM   4622  HG3 ARG B 405      12.678   9.031 -21.772 
ATOM   4623  CD  ARG B 405      10.742   9.956 -21.945 
ATOM   4624  HD2 ARG B 405      10.373   9.526 -21.012 
ATOM   4625  HD3 ARG B 405      10.337  10.963 -22.063 
ATOM   4626  NE  ARG B 405      10.295   9.116 -23.078 
ATOM   4627  HE  ARG B 405      10.999   8.689 -23.662 
ATOM   4628  CZ  ARG B 405       9.014   8.887 -23.349 
ATOM   4629  NH1 ARG B 405       8.034   9.404 -22.612 
ATOM   4630 HH11 ARG B 405       7.073   9.222 -22.871 
ATOM   4631 HH12 ARG B 405       8.248   9.985 -21.818 
ATOM   4632  NH2 ARG B 405       8.724   8.116 -24.394 
ATOM   4633 HH21 ARG B 405       9.458   7.721 -24.962 
ATOM   4634 HH22 ARG B 405       7.758   7.938 -24.643 
ATOM   4635  C   ARG B 405      14.780  11.547 -21.964 
ATOM   4636  O   ARG B 405      15.167  10.784 -22.852 
ATOM   4637  N   VAL B 406      14.846  12.882 -22.074 
ATOM   4638  H   VAL B 406      14.536  13.472 -21.317 
ATOM   4639  CA  VAL B 406      15.392  13.517 -23.273 
ATOM   4640  HA  VAL B 406      14.914  13.033 -24.126 
ATOM   4641  CB  VAL B 406      15.038  15.033 -23.393 
ATOM   4642  HB  VAL B 406      15.189  15.317 -24.436 
ATOM   4643  CG1 VAL B 406      13.570  15.289 -23.044 
ATOM   4644 HG11 VAL B 406      13.317  16.324 -23.276 
ATOM   4645 HG12 VAL B 406      12.931  14.633 -23.637 
ATOM   4646 HG13 VAL B 406      13.388  15.116 -21.983 
ATOM   4647  CG2 VAL B 406      15.960  15.909 -22.543 
ATOM   4648 HG21 VAL B 406      15.690  16.956 -22.684 
ATOM   4649 HG22 VAL B 406      15.847  15.665 -21.496 
ATOM   4650 HG23 VAL B 406      17.000  15.794 -22.848 
ATOM   4651  C   VAL B 406      16.898  13.249 -23.407 
ATOM   4652  O   VAL B 406      17.398  13.129 -24.524 
ATOM   4653  N   ASP B 407      17.613  13.119 -22.274 
ATOM   4654  H   ASP B 407      17.168  13.254 -21.380 
ATOM   4655  CA  ASP B 407      19.045  12.835 -22.291 
ATOM   4656  HA  ASP B 407      19.524  13.494 -23.018 
ATOM   4657  CB  ASP B 407      19.678  13.124 -20.922 
ATOM   4658  HB2 ASP B 407      19.036  12.763 -20.126 
ATOM   4659  HB3 ASP B 407      20.602  12.549 -20.875 
ATOM   4660  CG  ASP B 407      20.073  14.577 -20.725 
ATOM   4661  OD1 ASP B 407      19.268  15.466 -21.085 
ATOM   4662  OD2 ASP B 407      21.190  14.825 -20.207 
ATOM   4663  C   ASP B 407      19.307  11.397 -22.732 
ATOM   4664  O   ASP B 407      20.285  11.141 -23.437 
ATOM   4665  N   ALA B 408      18.427  10.467 -22.330 
ATOM   4666  H   ALA B 408      17.656  10.745 -21.742 
ATOM   4667  CA  ALA B 408      18.516   9.061 -22.712 
ATOM   4668  HA  ALA B 408      19.528   8.697 -22.526 
ATOM   4669  CB  ALA B 408      17.532   8.235 -21.894 
ATOM   4670  HB1 ALA B 408      17.532   7.210 -22.262 
ATOM   4671  HB2 ALA B 408      17.828   8.247 -20.845 
ATOM   4672  HB3 ALA B 408      16.525   8.642 -21.989 
ATOM   4673  C   ALA B 408      18.208   8.932 -24.205 
ATOM   4674  O   ALA B 408      18.910   8.208 -24.911 
ATOM   4675  N   GLU B 409      17.194   9.674 -24.692 
ATOM   4676  H   GLU B 409      16.677  10.282 -24.074 
ATOM   4677  CA  GLU B 409      16.836   9.660 -26.100 
ATOM   4678  HA  GLU B 409      16.723   8.620 -26.410 
ATOM   4679  CB  GLU B 409      15.500  10.364 -26.343 
ATOM   4680  HB2 GLU B 409      15.440  11.262 -25.727 
ATOM   4681  HB3 GLU B 409      15.444  10.673 -27.386 
ATOM   4682  CG  GLU B 409      14.308   9.465 -26.062 
ATOM   4683  HG2 GLU B 409      14.345   9.154 -25.016 
ATOM   4684  HG3 GLU B 409      13.399  10.053 -26.197 
ATOM   4685  CD  GLU B 409      14.211   8.234 -26.946 
ATOM   4686  OE1 GLU B 409      13.694   7.199 -26.464 
ATOM   4687  OE2 GLU B 409      14.646   8.301 -28.120 
ATOM   4688  C   GLU B 409      17.927  10.253 -26.956 
ATOM   4689  O   GLU B 409      18.192   9.731 -28.031 
ATOM   4690  N   GLU B 410      18.589  11.309 -26.473 
ATOM   4691  H   GLU B 410      18.335  11.704 -25.578 
ATOM   4692  CA  GLU B 410      19.690  11.921 -27.210 
ATOM   4693  HA  GLU B 410      19.350  12.165 -28.217 
ATOM   4694  CB  GLU B 410      20.167  13.213 -26.522 
ATOM   4695  HB2 GLU B 410      20.247  13.075 -25.443 
ATOM   4696  HB3 GLU B 410      21.164  13.440 -26.902 
ATOM   4697  CG  GLU B 410      19.311  14.431 -26.822 
ATOM   4698  HG2 GLU B 410      18.801  14.281 -27.776 
ATOM   4699  HG3 GLU B 410      18.541  14.554 -26.068 
ATOM   4700  CD  GLU B 410      20.096  15.726 -26.910 
ATOM   4701  OE1 GLU B 410      20.572  16.210 -25.857 
ATOM   4702  OE2 GLU B 410      20.240  16.257 -28.037 
ATOM   4703  C   GLU B 410      20.855  10.946 -27.346 
ATOM   4704  O   GLU B 410      21.477  10.873 -28.407 
ATOM   4705  N   ALA B 411      21.141  10.198 -26.270 
ATOM   4706  H   ALA B 411      20.616  10.342 -25.418 
ATOM   4707  CA  ALA B 411      22.221   9.217 -26.238 
ATOM   4708  HA  ALA B 411      23.147   9.711 -26.537 
ATOM   4709  CB  ALA B 411      22.402   8.685 -24.819 
ATOM   4710  HB1 ALA B 411      23.249   8.001 -24.794 
ATOM   4711  HB2 ALA B 411      22.602   9.514 -24.139 
ATOM   4712  HB3 ALA B 411      21.507   8.159 -24.489 
ATOM   4713  C   ALA B 411      21.955   8.067 -27.199 
ATOM   4714  O   ALA B 411      22.873   7.632 -27.888 
ATOM   4715  N   LEU B 412      20.700   7.588 -27.256 
ATOM   4716  H   LEU B 412      19.987   8.004 -26.671 
ATOM   4717  CA  LEU B 412      20.311   6.485 -28.137 
ATOM   4718  HA  LEU B 412      21.028   5.677 -28.004 
ATOM   4719  CB  LEU B 412      18.911   5.962 -27.783 
ATOM   4720  HB2 LEU B 412      18.212   6.800 -27.816 
ATOM   4721  HB3 LEU B 412      18.608   5.253 -28.556 
ATOM   4722  CG  LEU B 412      18.779   5.268 -26.425 
ATOM   4723  HG  LEU B 412      19.080   5.940 -25.632 
ATOM   4724  CD1 LEU B 412      17.341   4.856 -26.157 
ATOM   4725 HD11 LEU B 412      17.278   4.324 -25.211 
ATOM   4726 HD12 LEU B 412      16.709   5.743 -26.102 
ATOM   4727 HD13 LEU B 412      16.982   4.206 -26.955 
ATOM   4728  CD2 LEU B 412      19.698   4.062 -26.329 
ATOM   4729 HD21 LEU B 412      19.503   3.515 -25.406 
ATOM   4730 HD22 LEU B 412      19.522   3.409 -27.179 
ATOM   4731 HD23 LEU B 412      20.741   4.376 -26.318 
ATOM   4732  C   LEU B 412      20.382   6.874 -29.612 
ATOM   4733  O   LEU B 412      20.793   6.058 -30.436 
ATOM   4734  N   VAL B 413      19.994   8.119 -29.942 
ATOM   4735  H   VAL B 413      19.651   8.745 -29.225 
ATOM   4736  CA  VAL B 413      20.074   8.615 -31.320 
ATOM   4737  HA  VAL B 413      19.642   7.857 -31.975 
ATOM   4738  CB  VAL B 413      19.266   9.919 -31.540 
ATOM   4739  HB  VAL B 413      19.527  10.633 -30.757 
ATOM   4740  CG1 VAL B 413      19.610  10.556 -32.876 
ATOM   4741 HG11 VAL B 413      18.944  11.395 -33.068 
ATOM   4742 HG12 VAL B 413      20.629  10.942 -32.861 
ATOM   4743 HG13 VAL B 413      19.510   9.823 -33.676 
ATOM   4744  CG2 VAL B 413      17.771   9.658 -31.462 
ATOM   4745 HG21 VAL B 413      17.205  10.564 -31.652 
ATOM   4746 HG22 VAL B 413      17.493   8.918 -32.211 
ATOM   4747 HG23 VAL B 413      17.504   9.277 -30.478 
ATOM   4748  C   VAL B 413      21.547   8.768 -31.718 
ATOM   4749  O   VAL B 413      21.930   8.400 -32.829 
ATOM   4750  N   ASP B 414      22.380   9.260 -30.792 
ATOM   4751  H   ASP B 414      22.019   9.547 -29.891 
ATOM   4752  CA  ASP B 414      23.813   9.399 -31.027 
ATOM   4753  HA  ASP B 414      23.966   9.999 -31.925 
ATOM   4754  CB  ASP B 414      24.479  10.128 -29.838 
ATOM   4755  HB2 ASP B 414      24.106  11.153 -29.805 
ATOM   4756  HB3 ASP B 414      24.178   9.642 -28.910 
ATOM   4757  CG  ASP B 414      25.999  10.169 -29.884 
ATOM   4758  OD1 ASP B 414      26.552  10.928 -30.720 
ATOM   4759  OD2 ASP B 414      26.637   9.443 -29.082 
ATOM   4760  C   ASP B 414      24.437   8.011 -31.270 
ATOM   4761  O   ASP B 414      25.254   7.845 -32.173 
ATOM   4762  N   LEU B 415      24.009   7.015 -30.494 
ATOM   4763  H   LEU B 415      23.333   7.218 -29.770 
ATOM   4764  CA  LEU B 415      24.473   5.635 -30.625 
ATOM   4765  HA  LEU B 415      25.559   5.614 -30.523 
ATOM   4766  CB  LEU B 415      23.843   4.783 -29.507 
ATOM   4767  HB2 LEU B 415      24.122   5.272 -28.572 
ATOM   4768  HB3 LEU B 415      22.759   4.834 -29.561 
ATOM   4769  CG  LEU B 415      24.269   3.329 -29.410 
ATOM   4770  HG  LEU B 415      25.281   3.225 -29.804 
ATOM   4771  CD1 LEU B 415      24.301   2.873 -27.955 
ATOM   4772 HD11 LEU B 415      24.597   1.825 -27.903 
ATOM   4773 HD12 LEU B 415      25.028   3.468 -27.404 
ATOM   4774 HD13 LEU B 415      23.314   2.991 -27.505 
ATOM   4775  CD2 LEU B 415      23.334   2.428 -30.219 
ATOM   4776 HD21 LEU B 415      23.566   1.381 -30.028 
ATOM   4777 HD22 LEU B 415      22.295   2.607 -29.945 
ATOM   4778 HD23 LEU B 415      23.450   2.603 -31.286 
ATOM   4779  C   LEU B 415      24.092   5.086 -31.999 
ATOM   4780  O   LEU B 415      24.908   4.439 -32.648 
ATOM   4781  N   GLN B 416      22.856   5.347 -32.435 
ATOM   4782  H   GLN B 416      22.233   5.886 -31.849 
ATOM   4783  CA  GLN B 416      22.354   4.903 -33.727 
ATOM   4784  HA  GLN B 416      22.439   3.816 -33.785 
ATOM   4785  CB  GLN B 416      20.866   5.279 -33.859 
ATOM   4786  HB2 GLN B 416      20.296   4.689 -33.140 
ATOM   4787  HB3 GLN B 416      20.737   6.330 -33.609 
ATOM   4788  CG  GLN B 416      20.300   5.060 -35.259 
ATOM   4789  HG2 GLN B 416      20.867   5.648 -35.981 
ATOM   4790  HG3 GLN B 416      20.398   4.008 -35.529 
ATOM   4791  CD  GLN B 416      18.870   5.464 -35.399 
ATOM   4792  OE1 GLN B 416      18.162   5.743 -34.416 
ATOM   4793  NE2 GLN B 416      18.410   5.486 -36.641 
ATOM   4794 HE21 GLN B 416      17.441   5.718 -36.799 
ATOM   4795 HE22 GLN B 416      19.015   5.246 -37.412 
ATOM   4796  C   GLN B 416      23.150   5.503 -34.890 
ATOM   4797  O   GLN B 416      23.469   4.806 -35.857 
ATOM   4798  N   LEU B 417      23.448   6.800 -34.805 
ATOM   4799  H   LEU B 417      23.159   7.329 -33.993 
ATOM   4800  CA  LEU B 417      24.120   7.493 -35.887 
ATOM   4801  HA  LEU B 417      23.766   7.078 -36.830 
ATOM   4802  CB  LEU B 417      23.733   8.970 -35.860 
ATOM   4803  HB2 LEU B 417      23.978   9.361 -34.870 
ATOM   4804  HB3 LEU B 417      24.344   9.512 -36.578 
ATOM   4805  CG  LEU B 417      22.266   9.238 -36.141 
ATOM   4806  HG  LEU B 417      21.651   8.592 -35.514 
ATOM   4807  CD1 LEU B 417      21.902  10.643 -35.806 
ATOM   4808 HD11 LEU B 417      20.847  10.826 -35.998 
ATOM   4809 HD12 LEU B 417      22.103  10.837 -34.753 
ATOM   4810 HD13 LEU B 417      22.492  11.333 -36.410 
ATOM   4811  CD2 LEU B 417      21.936   8.937 -37.573 
ATOM   4812 HD21 LEU B 417      20.930   9.281 -37.809 
ATOM   4813 HD22 LEU B 417      22.645   9.426 -38.239 
ATOM   4814 HD23 LEU B 417      21.969   7.862 -37.749 
ATOM   4815  C   LEU B 417      25.632   7.318 -35.910 
ATOM   4816  O   LEU B 417      26.225   7.451 -36.977 
ATOM   4817  N   HIS B 418      26.263   7.004 -34.767 
ATOM   4818  H   HIS B 418      25.738   6.895 -33.909 
ATOM   4819  CA  HIS B 418      27.723   6.870 -34.727 
ATOM   4820  HA  HIS B 418      28.147   7.272 -35.646 
ATOM   4821  CB  HIS B 418      28.306   7.717 -33.602 
ATOM   4822  HB2 HIS B 418      27.824   7.464 -32.657 
ATOM   4823  HB3 HIS B 418      29.372   7.506 -33.497 
ATOM   4824  CG  HIS B 418      28.165   9.174 -33.880 
ATOM   4825  ND1 HIS B 418      27.128   9.911 -33.342 
ATOM   4826  HD1 HIS B 418      26.491   9.620 -32.610 
ATOM   4827  CE1 HIS B 418      27.266  11.133 -33.827 
ATOM   4828  HE1 HIS B 418      26.645  11.971 -33.540 
ATOM   4829  NE2 HIS B 418      28.308  11.213 -34.652 
ATOM   4830  HE2 HIS B 418      28.612  12.036 -35.155 
ATOM   4831  CD2 HIS B 418      28.883   9.965 -34.706 
ATOM   4832  HD2 HIS B 418      29.740   9.678 -35.301 
ATOM   4833  C   HIS B 418      28.249   5.434 -34.642 
ATOM   4834  O   HIS B 418      29.451   5.215 -34.798 
ATOM   4835  N   THR B 419      27.369   4.463 -34.381 
ATOM   4836  H   THR B 419      26.392   4.691 -34.257 
ATOM   4837  CA  THR B 419      27.749   3.050 -34.307 
ATOM   4838  HA  THR B 419      28.767   2.911 -34.672 
ATOM   4839  CB  THR B 419      27.692   2.555 -32.829 
ATOM   4840  HB  THR B 419      28.198   1.590 -32.779 
ATOM   4841  CG2 THR B 419      28.377   3.498 -31.847 
ATOM   4842 HG21 THR B 419      28.451   3.036 -30.867 
ATOM   4843 HG22 THR B 419      29.380   3.732 -32.202 
ATOM   4844 HG23 THR B 419      27.807   4.422 -31.745 
ATOM   4845  OG1 THR B 419      26.334   2.354 -32.437 
ATOM   4846  HG1 THR B 419      25.849   3.181 -32.549 
ATOM   4847  C   THR B 419      26.803   2.215 -35.206 
ATOM   4848  O   THR B 419      25.760   2.715 -35.647 
ATOM   4849  N   GLU B 420      27.144   0.943 -35.451 
ATOM   4850  H   GLU B 420      28.012   0.568 -35.100 
ATOM   4851  CA  GLU B 420      26.234   0.054 -36.174 
ATOM   4852  HA  GLU B 420      25.580   0.638 -36.822 
ATOM   4853  CB  GLU B 420      27.013  -0.903 -37.081 
ATOM   4854  HB2 GLU B 420      27.612  -1.585 -36.476 
ATOM   4855  HB3 GLU B 420      26.280  -1.487 -37.637 
ATOM   4856  CG  GLU B 420      27.915  -0.191 -38.072 
ATOM   4857  HG2 GLU B 420      27.399   0.705 -38.423 
ATOM   4858  HG3 GLU B 420      28.823   0.128 -37.557 
ATOM   4859  CD  GLU B 420      28.300  -0.999 -39.299 
ATOM   4860  OE1 GLU B 420      27.903  -2.185 -39.388 
ATOM   4861  OE2 GLU B 420      28.997  -0.442 -40.179 
ATOM   4862  C   GLU B 420      25.319  -0.735 -35.195 
ATOM   4863  O   GLU B 420      24.548  -1.581 -35.641 
ATOM   4864  N   ALA B 421      25.408  -0.453 -33.874 
ATOM   4865  H   ALA B 421      26.018   0.299 -33.591 
ATOM   4866  CA  ALA B 421      24.691  -1.135 -32.810 
ATOM   4867  HA  ALA B 421      24.791  -2.206 -32.990 
ATOM   4868  CB  ALA B 421      25.349  -0.830 -31.470 
ATOM   4869  HB1 ALA B 421      24.879  -1.424 -30.685 
ATOM   4870  HB2 ALA B 421      26.410  -1.073 -31.522 
ATOM   4871  HB3 ALA B 421      25.238   0.226 -31.227 
ATOM   4872  C   ALA B 421      23.224  -0.807 -32.737 
ATOM   4873  O   ALA B 421      22.812   0.297 -33.072 
ATOM   4874  N   GLN B 422      22.439  -1.774 -32.275 
ATOM   4875  H   GLN B 422      22.851  -2.665 -32.038 
ATOM   4876  CA  GLN B 422      21.025  -1.592 -32.023 
ATOM   4877  HA  GLN B 422      20.684  -0.719 -32.574 
ATOM   4878  CB  GLN B 422      20.243  -2.828 -32.426 
ATOM   4879  HB2 GLN B 422      20.906  -3.627 -32.749 
ATOM   4880  HB3 GLN B 422      19.780  -3.243 -31.528 
ATOM   4881  CG  GLN B 422      19.109  -2.452 -33.342 
ATOM   4882  HG2 GLN B 422      18.183  -2.825 -32.903 
ATOM   4883  HG3 GLN B 422      18.990  -1.374 -33.448 
ATOM   4884  CD  GLN B 422      19.233  -3.059 -34.713 
ATOM   4885  OE1 GLN B 422      18.333  -2.917 -35.524 
ATOM   4886  NE2 GLN B 422      20.314  -3.772 -35.011 
ATOM   4887 HE21 GLN B 422      20.404  -4.150 -35.942 
ATOM   4888 HE22 GLN B 422      21.075  -3.860 -34.358 
ATOM   4889  C   GLN B 422      20.831  -1.319 -30.536 
ATOM   4890  O   GLN B 422      21.669  -1.709 -29.724 
ATOM   4891  N   ALA B 423      19.737  -0.659 -30.174 
ATOM   4892  H   ALA B 423      19.068  -0.359 -30.869 
ATOM   4893  CA  ALA B 423      19.470  -0.349 -28.776 
ATOM   4894  HA  ALA B 423      19.948  -1.098 -28.146 
ATOM   4895  CB  ALA B 423      20.064   1.000 -28.422 
ATOM   4896  HB1 ALA B 423      19.901   1.190 -27.361 
ATOM   4897  HB2 ALA B 423      21.138   0.990 -28.607 
ATOM   4898  HB3 ALA B 423      19.597   1.786 -29.017 
ATOM   4899  C   ALA B 423      17.974  -0.393 -28.474 
ATOM   4900  O   ALA B 423      17.162  -0.076 -29.339 
ATOM   4901  N   GLN B 424      17.611  -0.820 -27.262 
ATOM   4902  H   GLN B 424      18.322  -1.110 -26.604 
ATOM   4903  CA  GLN B 424      16.215  -0.987 -26.861 
ATOM   4904  HA  GLN B 424      15.593  -0.239 -27.354 
ATOM   4905  CB  GLN B 424      15.757  -2.407 -27.266 
ATOM   4906  HB2 GLN B 424      16.180  -2.660 -28.240 
ATOM   4907  HB3 GLN B 424      16.179  -3.121 -26.557 
ATOM   4908  CG  GLN B 424      14.248  -2.618 -27.330 
ATOM   4909  HG2 GLN B 424      14.011  -3.582 -26.877 
ATOM   4910  HG3 GLN B 424      13.727  -1.844 -26.764 
ATOM   4911  CD  GLN B 424      13.751  -2.633 -28.762 
ATOM   4912  OE1 GLN B 424      13.537  -3.695 -29.363 
ATOM   4913  NE2 GLN B 424      13.565  -1.452 -29.347 
ATOM   4914 HE21 GLN B 424      13.775  -0.606 -28.840 
ATOM   4915 HE22 GLN B 424      13.304  -1.415 -30.321 
ATOM   4916  C   GLN B 424      16.084  -0.848 -25.342 
ATOM   4917  O   GLN B 424      16.927  -1.369 -24.616 
ATOM   4918  N   ILE B 425      15.031  -0.180 -24.854 
ATOM   4919  H   ILE B 425      14.347   0.222 -25.478 
ATOM   4920  CA  ILE B 425      14.799  -0.068 -23.415 
ATOM   4921  HA  ILE B 425      15.626  -0.505 -22.858 
ATOM   4922  CB  ILE B 425      14.657   1.405 -22.939 
ATOM   4923  HB  ILE B 425      13.905   1.890 -23.564 
ATOM   4924  CG2 ILE B 425      14.149   1.461 -21.485 
ATOM   4925 HG21 ILE B 425      14.022   2.490 -21.153 
ATOM   4926 HG22 ILE B 425      13.172   0.988 -21.391 
ATOM   4927 HG23 ILE B 425      14.850   0.951 -20.823 
ATOM   4928  CG1 ILE B 425      15.981   2.192 -23.105 
ATOM   4929 HG12 ILE B 425      16.747   1.746 -22.487 
ATOM   4930 HG13 ILE B 425      16.301   2.138 -24.146 
ATOM   4931  CD1 ILE B 425      15.903   3.662 -22.717 
ATOM   4932 HD11 ILE B 425      16.842   4.153 -22.971 
ATOM   4933 HD12 ILE B 425      15.088   4.150 -23.251 
ATOM   4934 HD13 ILE B 425      15.757   3.773 -21.643 
ATOM   4935  C   ILE B 425      13.547  -0.865 -23.100 
ATOM   4936  O   ILE B 425      12.490  -0.565 -23.652 
ATOM   4937  N   VAL B 426      13.655  -1.885 -22.239 
ATOM   4938  H   VAL B 426      14.534  -2.069 -21.778 
ATOM   4939  CA  VAL B 426      12.489  -2.670 -21.847 
ATOM   4940  HA  VAL B 426      11.665  -2.427 -22.519 
ATOM   4941  CB  VAL B 426      12.687  -4.192 -22.011 
ATOM   4942  HB  VAL B 426      11.717  -4.673 -21.888 
ATOM   4943  CG1 VAL B 426      13.201  -4.520 -23.407 
ATOM   4944 HG11 VAL B 426      13.249  -5.602 -23.532 
ATOM   4945 HG12 VAL B 426      12.519  -4.111 -24.153 
ATOM   4946 HG13 VAL B 426      14.194  -4.102 -23.564 
ATOM   4947  CG2 VAL B 426      13.621  -4.752 -20.945 
ATOM   4948 HG21 VAL B 426      13.740  -5.821 -21.103 
ATOM   4949 HG22 VAL B 426      14.597  -4.271 -21.006 
ATOM   4950 HG23 VAL B 426      13.199  -4.600 -19.952 
ATOM   4951  C   VAL B 426      12.009  -2.266 -20.447 
ATOM   4952  O   VAL B 426      12.793  -1.760 -19.647 
ATOM   4953  N   GLN B 427      10.713  -2.435 -20.168 
ATOM   4954  H   GLN B 427      10.089  -2.817 -20.867 
ATOM   4955  CA  GLN B 427      10.141  -2.007 -18.889 
ATOM   4956  HA  GLN B 427      10.810  -1.277 -18.434 
ATOM   4957  CB  GLN B 427       8.788  -1.298 -19.115 
ATOM   4958  HB2 GLN B 427       8.323  -1.633 -20.044 
ATOM   4959  HB3 GLN B 427       8.103  -1.601 -18.322 
ATOM   4960  CG  GLN B 427       8.849   0.233 -19.051 
ATOM   4961  HG2 GLN B 427       7.894   0.584 -18.657 
ATOM   4962  HG3 GLN B 427       9.624   0.559 -18.356 
ATOM   4963  CD  GLN B 427       9.057   0.900 -20.392 
ATOM   4964  OE1 GLN B 427       9.378   0.259 -21.399 
ATOM   4965  NE2 GLN B 427       8.881   2.215 -20.427 
ATOM   4966 HE21 GLN B 427       9.021   2.706 -21.295 
ATOM   4967 HE22 GLN B 427       8.654   2.711 -19.579 
ATOM   4968  C   GLN B 427       9.989  -3.115 -17.841 
ATOM   4969  O   GLN B 427       9.636  -2.818 -16.699 
ATOM   4970  N   SER B 428      10.238  -4.376 -18.215 
ATOM   4971  H   SER B 428      10.532  -4.573 -19.161 
ATOM   4972  CA  SER B 428      10.085  -5.488 -17.279 
ATOM   4973  HA  SER B 428      10.367  -5.140 -16.284 
ATOM   4974  CB  SER B 428       8.623  -5.941 -17.221 
ATOM   4975  HB2 SER B 428       8.500  -6.603 -16.364 
ATOM   4976  HB3 SER B 428       7.972  -5.077 -17.081 
ATOM   4977  OG  SER B 428       8.225  -6.647 -18.385 
ATOM   4978  HG  SER B 428       8.072  -6.005 -19.086 
ATOM   4979  C   SER B 428      10.988  -6.680 -17.614 
ATOM   4980  O   SER B 428      11.479  -6.802 -18.740 
ATOM   4981  N   TRP B 429      11.195  -7.571 -16.638 
ATOM   4982  H   TRP B 429      10.786  -7.425 -15.727 
ATOM   4983  CA  TRP B 429      11.987  -8.773 -16.858 
ATOM   4984  HA  TRP B 429      12.906  -8.475 -17.365 
ATOM   4985  CB  TRP B 429      12.399  -9.418 -15.520 
ATOM   4986  HB2 TRP B 429      11.510  -9.599 -14.913 
ATOM   4987  HB3 TRP B 429      12.861 -10.384 -15.726 
ATOM   4988  CG  TRP B 429      13.379  -8.589 -14.733 
ATOM   4989  CD1 TRP B 429      13.127  -7.871 -13.599 
ATOM   4990  HD1 TRP B 429      12.171  -7.818 -13.097 
ATOM   4991  NE1 TRP B 429      14.272  -7.232 -13.180 
ATOM   4992  HE1 TRP B 429      14.330  -6.649 -12.357 
ATOM   4993  CE2 TRP B 429      15.292  -7.523 -14.054 
ATOM   4994  CZ2 TRP B 429      16.625  -7.112 -14.058 
ATOM   4995  HZ2 TRP B 429      17.010  -6.451 -13.297 
ATOM   4996  CH2 TRP B 429      17.429  -7.584 -15.062 
ATOM   4997  HH2 TRP B 429      18.456  -7.299 -15.073 
ATOM   4998  CZ3 TRP B 429      16.938  -8.431 -16.054 
ATOM   4999  HZ3 TRP B 429      17.606  -8.803 -16.816 
ATOM   5000  CE3 TRP B 429      15.611  -8.812 -16.074 
ATOM   5001  HE3 TRP B 429      15.231  -9.471 -16.841 
ATOM   5002  CD2 TRP B 429      14.760  -8.358 -15.056 
ATOM   5003  C   TRP B 429      11.255  -9.756 -17.796 
ATOM   5004  O   TRP B 429      11.916 -10.484 -18.535 
ATOM   5005  N   LYS B 430       9.900  -9.733 -17.814 
ATOM   5006  H   LYS B 430       9.412  -9.092 -17.205 
ATOM   5007  CA  LYS B 430       9.101 -10.569 -18.715 
ATOM   5008  HA  LYS B 430       9.422 -11.606 -18.607 
ATOM   5009  CB  LYS B 430       7.602 -10.468 -18.369 
ATOM   5010  HB2 LYS B 430       7.426 -10.828 -17.357 
ATOM   5011  HB3 LYS B 430       7.327  -9.412 -18.390 
ATOM   5012  CG  LYS B 430       6.670 -11.204 -19.341 
ATOM   5013  HG2 LYS B 430       5.661 -10.824 -19.177 
ATOM   5014  HG3 LYS B 430       6.928 -10.974 -20.374 
ATOM   5015  CD  LYS B 430       6.641 -12.719 -19.133 
ATOM   5016  HD2 LYS B 430       7.663 -13.094 -19.076 
ATOM   5017  HD3 LYS B 430       6.138 -12.940 -18.190 
ATOM   5018  CE  LYS B 430       5.954 -13.447 -20.269 
ATOM   5019  HE2 LYS B 430       6.527 -13.315 -21.188 
ATOM   5020  HE3 LYS B 430       5.931 -14.510 -20.027 
ATOM   5021  NZ  LYS B 430       4.564 -12.969 -20.493 
ATOM   5022  HZ1 LYS B 430       3.999 -13.725 -20.846 
ATOM   5023  HZ2 LYS B 430       4.177 -12.613 -19.634 
ATOM   5024  HZ3 LYS B 430       4.584 -12.233 -21.186 
ATOM   5025  C   LYS B 430       9.340 -10.136 -20.167 
ATOM   5026  O   LYS B 430       9.488 -10.985 -21.046 
ATOM   5027  N   GLU B 431       9.419  -8.812 -20.406 
ATOM   5028  H   GLU B 431       9.298  -8.164 -19.641 
ATOM   5029  CA  GLU B 431       9.679  -8.252 -21.728 
ATOM   5030  HA  GLU B 431       8.956  -8.671 -22.430 
ATOM   5031  CB  GLU B 431       9.525  -6.718 -21.726 
ATOM   5032  HB2 GLU B 431      10.010  -6.295 -20.847 
ATOM   5033  HB3 GLU B 431      10.031  -6.330 -22.611 
ATOM   5034  CG  GLU B 431       8.079  -6.251 -21.786 
ATOM   5035  HG2 GLU B 431       7.615  -6.700 -22.666 
ATOM   5036  HG3 GLU B 431       7.548  -6.627 -20.912 
ATOM   5037  CD  GLU B 431       7.870  -4.751 -21.870 
ATOM   5038  OE1 GLU B 431       8.876  -4.006 -21.870 
ATOM   5039  OE2 GLU B 431       6.697  -4.319 -21.940 
ATOM   5040  C   GLU B 431      11.064  -8.660 -22.210 
ATOM   5041  O   GLU B 431      11.213  -9.003 -23.380 
ATOM   5042  N   LEU B 432      12.068  -8.666 -21.310 
ATOM   5043  H   LEU B 432      11.897  -8.356 -20.363 
ATOM   5044  CA  LEU B 432      13.416  -9.102 -21.672 
ATOM   5045  HA  LEU B 432      13.734  -8.538 -22.550 
ATOM   5046  CB  LEU B 432      14.423  -8.843 -20.535 
ATOM   5047  HB2 LEU B 432      14.533  -7.771 -20.383 
ATOM   5048  HB3 LEU B 432      14.007  -9.259 -19.617 
ATOM   5049  CG  LEU B 432      15.815  -9.465 -20.740 
ATOM   5050  HG  LEU B 432      15.696 -10.527 -20.950 
ATOM   5051  CD1 LEU B 432      16.533  -8.855 -21.924 
ATOM   5052 HD11 LEU B 432      17.480  -9.371 -22.085 
ATOM   5053 HD12 LEU B 432      15.937  -8.950 -22.831 
ATOM   5054 HD13 LEU B 432      16.724  -7.806 -21.718 
ATOM   5055  CD2 LEU B 432      16.647  -9.390 -19.501 
ATOM   5056 HD21 LEU B 432      17.639  -9.792 -19.703 
ATOM   5057 HD22 LEU B 432      16.730  -8.360 -19.164 
ATOM   5058 HD23 LEU B 432      16.188  -9.998 -18.725 
ATOM   5059  C   LEU B 432      13.387 -10.595 -22.035 
ATOM   5060  O   LEU B 432      13.973 -10.993 -23.039 
ATOM   5061  N   ALA B 433      12.694 -11.409 -21.233 
ATOM   5062  H   ALA B 433      12.222 -11.028 -20.425 
ATOM   5063  CA  ALA B 433      12.577 -12.842 -21.483 
ATOM   5064  HA  ALA B 433      13.580 -13.271 -21.470 
ATOM   5065  CB  ALA B 433      11.766 -13.507 -20.371 
ATOM   5066  HB1 ALA B 433      11.743 -14.584 -20.534 
ATOM   5067  HB2 ALA B 433      12.232 -13.307 -19.405 
ATOM   5068  HB3 ALA B 433      10.745 -13.129 -20.361 
ATOM   5069  C   ALA B 433      11.946 -13.123 -22.855 
ATOM   5070  O   ALA B 433      12.484 -13.926 -23.615 
ATOM   5071  N   ASP B 434      10.846 -12.427 -23.191 
ATOM   5072  H   ASP B 434      10.440 -11.785 -22.524 
ATOM   5073  CA  ASP B 434      10.159 -12.605 -24.471 
ATOM   5074  HA  ASP B 434       9.984 -13.670 -24.628 
ATOM   5075  CB  ASP B 434       8.796 -11.898 -24.463 
ATOM   5076  HB2 ASP B 434       8.948 -10.842 -24.229 
ATOM   5077  HB3 ASP B 434       8.365 -11.958 -25.462 
ATOM   5078  CG  ASP B 434       7.778 -12.483 -23.503 
ATOM   5079  OD1 ASP B 434       8.032 -13.585 -22.964 
ATOM   5080  OD2 ASP B 434       6.728 -11.840 -23.290 
ATOM   5081  C   ASP B 434      11.001 -12.103 -25.640 
ATOM   5082  O   ASP B 434      10.961 -12.694 -26.716 
ATOM   5083  N   PHE B 435      11.758 -11.016 -25.430 
ATOM   5084  H   PHE B 435      11.740 -10.563 -24.527 
ATOM   5085  CA  PHE B 435      12.625 -10.459 -26.460 
ATOM   5086  HA  PHE B 435      12.039 -10.350 -27.374 
ATOM   5087  CB  PHE B 435      13.147  -9.065 -26.065 
ATOM   5088  HB2 PHE B 435      12.298  -8.385 -25.984 
ATOM   5089  HB3 PHE B 435      13.609  -9.126 -25.079 
ATOM   5090  CG  PHE B 435      14.147  -8.476 -27.035 
ATOM   5091  CD1 PHE B 435      13.733  -7.937 -28.239 
ATOM   5092  HD1 PHE B 435      12.681  -7.927 -28.489 
ATOM   5093  CE1 PHE B 435      14.654  -7.408 -29.135 
ATOM   5094  HE1 PHE B 435      14.320  -6.975 -30.066 
ATOM   5095  CZ  PHE B 435      15.989  -7.410 -28.829 
ATOM   5096  HZ  PHE B 435      16.708  -7.006 -29.530 
ATOM   5097  CE2 PHE B 435      16.417  -7.957 -27.652 
ATOM   5098  HE2 PHE B 435      17.455  -7.996 -27.444 
ATOM   5099  CD2 PHE B 435      15.499  -8.468 -26.745 
ATOM   5100  HD2 PHE B 435      15.857  -8.901 -25.822 
ATOM   5101  C   PHE B 435      13.788 -11.403 -26.759 
ATOM   5102  O   PHE B 435      14.111 -11.595 -27.924 
ATOM   5103  N   THR B 436      14.418 -11.985 -25.718 
ATOM   5104  H   THR B 436      14.097 -11.795 -24.779 
ATOM   5105  CA  THR B 436      15.549 -12.912 -25.894 
ATOM   5106  HA  THR B 436      16.269 -12.408 -26.540 
ATOM   5107  CB  THR B 436      16.261 -13.177 -24.555 
ATOM   5108  HB  THR B 436      15.607 -13.766 -23.911 
ATOM   5109  CG2 THR B 436      17.568 -13.918 -24.736 
ATOM   5110 HG21 THR B 436      18.078 -14.000 -23.776 
ATOM   5111 HG22 THR B 436      17.382 -14.923 -25.112 
ATOM   5112 HG23 THR B 436      18.206 -13.382 -25.439 
ATOM   5113  OG1 THR B 436      16.532 -11.932 -23.907 
ATOM   5114  HG1 THR B 436      15.691 -11.526 -23.662 
ATOM   5115  C   THR B 436      15.120 -14.192 -26.624 
ATOM   5116  O   THR B 436      15.882 -14.740 -27.416 
ATOM   5117  N   CYS B 437      13.883 -14.632 -26.396 
ATOM   5118  H   CYS B 437      13.296 -14.156 -25.725 
ATOM   5119  CA  CYS B 437      13.342 -15.795 -27.078 
ATOM   5120  HA  CYS B 437      14.074 -16.600 -27.011 
ATOM   5121  CB  CYS B 437      12.066 -16.271 -26.397 
ATOM   5122  HB2 CYS B 437      11.382 -15.431 -26.267 
ATOM   5123  HB3 CYS B 437      11.584 -16.996 -27.051 
ATOM   5124  SG  CYS B 437      12.345 -17.068 -24.802 
ATOM   5125  HG  CYS B 437      12.326 -15.943 -24.076 
ATOM   5126  C   CYS B 437      13.112 -15.492 -28.560 
ATOM   5127  O   CYS B 437      13.582 -16.245 -29.412 
ATOM   5128  N   ALA B 438      12.441 -14.364 -28.866 
ATOM   5129  H   ALA B 438      12.096 -13.778 -28.118 
ATOM   5130  CA  ALA B 438      12.189 -13.920 -30.238 
ATOM   5131  HA  ALA B 438      11.646 -14.708 -30.757 
ATOM   5132  CB  ALA B 438      11.349 -12.660 -30.225 
ATOM   5133  HB1 ALA B 438      11.038 -12.432 -31.241 
ATOM   5134  HB2 ALA B 438      10.455 -12.824 -29.623 
ATOM   5135  HB3 ALA B 438      11.914 -11.823 -29.812 
ATOM   5136  C   ALA B 438      13.505 -13.659 -30.966 
ATOM   5137  O   ALA B 438      13.622 -13.979 -32.148 
ATOM   5138  N   PHE B 439      14.506 -13.116 -30.258 
ATOM   5139  H   PHE B 439      14.343 -12.852 -29.297 
ATOM   5140  CA  PHE B 439      15.827 -12.868 -30.819 
ATOM   5141  HA  PHE B 439      15.717 -12.257 -31.717 
ATOM   5142  CB  PHE B 439      16.715 -12.122 -29.813 
ATOM   5143  HB2 PHE B 439      16.100 -11.416 -29.264 
ATOM   5144  HB3 PHE B 439      17.133 -12.818 -29.084 
ATOM   5145  CG  PHE B 439      17.830 -11.310 -30.433 
ATOM   5146  CD1 PHE B 439      18.958 -11.925 -30.947 
ATOM   5147  HD1 PHE B 439      19.044 -13.001 -30.915 
ATOM   5148  CE1 PHE B 439      19.994 -11.177 -31.494 
ATOM   5149  HE1 PHE B 439      20.867 -11.679 -31.883 
ATOM   5150  CZ  PHE B 439      19.907  -9.810 -31.531 
ATOM   5151  HZ  PHE B 439      20.709  -9.231 -31.965 
ATOM   5152  CE2 PHE B 439      18.792  -9.182 -31.038 
ATOM   5153  HE2 PHE B 439      18.708  -8.108 -31.087 
ATOM   5154  CD2 PHE B 439      17.755  -9.930 -30.490 
ATOM   5155  HD2 PHE B 439      16.871  -9.432 -30.133 
ATOM   5156  C   PHE B 439      16.467 -14.202 -31.184 
ATOM   5157  O   PHE B 439      16.991 -14.340 -32.283 
ATOM   5158  N   THR B 440      16.378 -15.196 -30.278 
ATOM   5159  H   THR B 440      15.917 -15.013 -29.398 
ATOM   5160  CA  THR B 440      16.920 -16.536 -30.485 
ATOM   5161  HA  THR B 440      17.985 -16.434 -30.701 
ATOM   5162  CB  THR B 440      16.785 -17.366 -29.201 
ATOM   5163  HB  THR B 440      15.754 -17.339 -28.862 
ATOM   5164  CG2 THR B 440      17.174 -18.814 -29.400 
ATOM   5165 HG21 THR B 440      17.139 -19.335 -28.443 
ATOM   5166 HG22 THR B 440      16.475 -19.305 -30.077 
ATOM   5167 HG23 THR B 440      18.183 -18.880 -29.809 
ATOM   5168  OG1 THR B 440      17.600 -16.782 -28.182 
ATOM   5169  HG1 THR B 440      17.189 -15.952 -27.913 
ATOM   5170  C   THR B 440      16.277 -17.200 -31.705 
ATOM   5171  O   THR B 440      16.993 -17.704 -32.572 
ATOM   5172  N   LYS B 441      14.938 -17.136 -31.812 
ATOM   5173  H   LYS B 441      14.402 -16.678 -31.089 
ATOM   5174  CA  LYS B 441      14.220 -17.703 -32.955 
ATOM   5175  HA  LYS B 441      14.436 -18.771 -33.013 
ATOM   5176  CB  LYS B 441      12.701 -17.521 -32.800 
ATOM   5177  HB2 LYS B 441      12.492 -16.461 -32.655 
ATOM   5178  HB3 LYS B 441      12.230 -17.826 -33.737 
ATOM   5179  CG  LYS B 441      12.052 -18.311 -31.671 
ATOM   5180  HG2 LYS B 441      12.296 -19.368 -31.780 
ATOM   5181  HG3 LYS B 441      12.420 -17.970 -30.709 
ATOM   5182  CD  LYS B 441      10.532 -18.150 -31.719 
ATOM   5183  HD2 LYS B 441      10.296 -17.092 -31.759 
ATOM   5184  HD3 LYS B 441      10.152 -18.629 -32.623 
ATOM   5185  CE  LYS B 441       9.831 -18.727 -30.514 
ATOM   5186  HE2 LYS B 441      10.100 -19.781 -30.424 
ATOM   5187  HE3 LYS B 441      10.172 -18.207 -29.617 
ATOM   5188  NZ  LYS B 441       8.354 -18.611 -30.624 
ATOM   5189  HZ1 LYS B 441       7.916 -19.073 -29.840 
ATOM   5190  HZ2 LYS B 441       8.093 -17.635 -30.624 
ATOM   5191  HZ3 LYS B 441       8.043 -19.038 -31.484 
ATOM   5192  C   LYS B 441      14.685 -17.061 -34.266 
ATOM   5193  O   LYS B 441      14.924 -17.781 -35.233 
ATOM   5194  N   ALA B 442      14.853 -15.717 -34.284 
ATOM   5195  H   ALA B 442      14.646 -15.184 -33.451 
ATOM   5196  CA  ALA B 442      15.304 -14.983 -35.465 
ATOM   5197  HA  ALA B 442      14.655 -15.249 -36.301 
ATOM   5198  CB  ALA B 442      15.186 -13.489 -35.233 
ATOM   5199  HB1 ALA B 442      15.405 -12.966 -36.161 
ATOM   5200  HB2 ALA B 442      14.171 -13.240 -34.923 
ATOM   5201  HB3 ALA B 442      15.882 -13.167 -34.459 
ATOM   5202  C   ALA B 442      16.736 -15.341 -35.835 
ATOM   5203  O   ALA B 442      17.055 -15.444 -37.019 
ATOM   5204  N   VAL B 443      17.597 -15.541 -34.829 
ATOM   5205  H   VAL B 443      17.294 -15.423 -33.873 
ATOM   5206  CA  VAL B 443      18.985 -15.944 -35.064 
ATOM   5207  HA  VAL B 443      19.410 -15.265 -35.805 
ATOM   5208  CB  VAL B 443      19.864 -15.828 -33.786 
ATOM   5209  HB  VAL B 443      19.319 -16.262 -32.947 
ATOM   5210  CG1 VAL B 443      21.171 -16.599 -33.925 
ATOM   5211 HG11 VAL B 443      21.736 -16.531 -32.997 
ATOM   5212 HG12 VAL B 443      21.000 -17.643 -34.162 
ATOM   5213 HG13 VAL B 443      21.757 -16.159 -34.732 
ATOM   5214  CG2 VAL B 443      20.159 -14.372 -33.466 
ATOM   5215 HG21 VAL B 443      20.737 -14.308 -32.544 
ATOM   5216 HG22 VAL B 443      20.731 -13.919 -34.277 
ATOM   5217 HG23 VAL B 443      19.234 -13.818 -33.334 
ATOM   5218  C   VAL B 443      19.000 -17.346 -35.698 
ATOM   5219  O   VAL B 443      19.754 -17.576 -36.641 
ATOM   5220  N   ALA B 444      18.108 -18.248 -35.242 
ATOM   5221  H   ALA B 444      17.479 -17.990 -34.495 
ATOM   5222  CA  ALA B 444      17.991 -19.589 -35.804 
ATOM   5223  HA  ALA B 444      18.977 -20.054 -35.801 
ATOM   5224  CB  ALA B 444      17.062 -20.433 -34.951 
ATOM   5225  HB1 ALA B 444      17.062 -21.459 -35.319 
ATOM   5226  HB2 ALA B 444      17.402 -20.436 -33.915 
ATOM   5227  HB3 ALA B 444      16.044 -20.050 -34.990 
ATOM   5228  C   ALA B 444      17.486 -19.555 -37.258 
ATOM   5229  O   ALA B 444      18.026 -20.258 -38.112 
ATOM   5230  N   GLU B 445      16.485 -18.718 -37.553 
ATOM   5231  H   GLU B 445      16.083 -18.138 -36.830 
ATOM   5232  CA  GLU B 445      15.921 -18.630 -38.901 
ATOM   5233  HA  GLU B 445      15.750 -19.646 -39.258 
ATOM   5234  CB  GLU B 445      14.551 -17.928 -38.878 
ATOM   5235  HB2 GLU B 445      14.652 -16.988 -38.334 
ATOM   5236  HB3 GLU B 445      14.232 -17.698 -39.896 
ATOM   5237  CG  GLU B 445      13.452 -18.758 -38.225 
ATOM   5238  HG2 GLU B 445      13.166 -19.556 -38.912 
ATOM   5239  HG3 GLU B 445      13.862 -19.242 -37.337 
ATOM   5240  CD  GLU B 445      12.194 -18.013 -37.803 
ATOM   5241  OE1 GLU B 445      11.796 -17.049 -38.502 
ATOM   5242  OE2 GLU B 445      11.610 -18.394 -36.761 
ATOM   5243  C   GLU B 445      16.839 -17.975 -39.930 
ATOM   5244  O   GLU B 445      16.617 -18.154 -41.125 
ATOM   5245  N   ALA B 446      17.870 -17.233 -39.478 
ATOM   5246  H   ALA B 446      18.009 -17.142 -38.482 
ATOM   5247  CA  ALA B 446      18.803 -16.518 -40.358 
ATOM   5248  HA  ALA B 446      18.218 -16.029 -41.138 
ATOM   5249  CB  ALA B 446      19.516 -15.428 -39.580 
ATOM   5250  HB1 ALA B 446      20.118 -14.821 -40.257 
ATOM   5251  HB2 ALA B 446      18.790 -14.785 -39.085 
ATOM   5252  HB3 ALA B 446      20.167 -15.876 -38.828 
ATOM   5253  C   ALA B 446      19.820 -17.416 -41.065 
ATOM   5254  O   ALA B 446      20.632 -16.932 -41.854 
ATOM   5255  OXT ALA B 446      19.868 -18.619 -40.818 
TER    
ATOM   5256 MG    MG A 602       5.184   5.259 -46.887 
ATOM   5257 MG    MG A 603       4.677   3.928 -43.004 
TER
COMPND    MU876-c2 - docked pose 1
HETATM    1  N   876     1       0.684   6.095 -44.486  1.00  0.00           N  
HETATM    2  N   876     1       1.393   5.273 -45.303  1.00  0.00           N  
HETATM    3  C   876     1       1.921   4.182 -44.635  1.00  0.00           C  
HETATM    4  C   876     1       1.601   4.373 -43.313  1.00  0.00           C  
HETATM    5  C   876     1       0.886   5.604 -43.250  1.00  0.00           C  
HETATM    6  N   876     1       2.594   3.180 -45.312  1.00  0.00           N  
HETATM    7  C   876     1       2.056   1.938 -45.611  1.00  0.00           C  
HETATM    8  O   876     1       0.940   1.556 -45.277  1.00  0.00           O  
HETATM    9  H   876     1       3.489   3.440 -45.725  1.00  0.00           H  
HETATM   10  C   876     1       2.966   1.127 -46.435  1.00  0.00           C  
HETATM   11  N   876     1       2.588  -0.053 -46.954  1.00  0.00           N  
HETATM   12  O   876     1       3.633  -0.473 -47.758  1.00  0.00           O  
HETATM   13  C   876     1       4.650   0.430 -47.700  1.00  0.00           C  
HETATM   14  C   876     1       4.288   1.447 -46.850  1.00  0.00           C  
HETATM   15  C   876     1       5.828   0.154 -48.505  1.00  0.00           C  
HETATM   16  C   876     1       7.102   0.510 -48.040  1.00  0.00           C  
HETATM   17  C   876     1       8.236   0.287 -48.824  1.00  0.00           C  
HETATM   18  C   876     1       8.107  -0.287 -50.087  1.00  0.00           C  
HETATM   19  C   876     1       6.847  -0.645 -50.562  1.00  0.00           C  
HETATM   20  C   876     1       5.714  -0.431 -49.774  1.00  0.00           C  
HETATM   21  C   876     1       1.518   5.576 -46.673  1.00  0.00           C  
HETATM   22  N   876     1       2.566   5.257 -47.371  1.00  0.00           N  
HETATM   23  C   876     1       2.557   5.658 -48.689  1.00  0.00           C  
HETATM   24  C   876     1       1.486   6.198 -49.292  1.00  0.00           C  
HETATM   25  C   876     1       3.857   5.486 -49.424  1.00  0.00           C  
HETATM   26  C   876     1       0.270   6.439 -48.492  1.00  0.00           C  
HETATM   27  N   876     1       0.409   6.207 -47.160  1.00  0.00           N  
HETATM   28  O   876     1      -0.771   6.818 -49.013  1.00  0.00           O  
HETATM   29  H   876     1      -0.385   6.361 -46.547  1.00  0.00           H  
HETATM   30  C   876     1       0.420   6.323 -42.055  1.00  0.00           C  
HETATM   31  C   876     1       0.583   7.711 -41.929  1.00  0.00           C  
HETATM   32  C   876     1       0.080   8.392 -40.815  1.00  0.00           C  
HETATM   33  C   876     1      -0.591   7.695 -39.813  1.00  0.00           C  
HETATM   34  C   876     1      -0.755   6.317 -39.917  1.00  0.00           C  
HETATM   35  C   876     1      -0.251   5.637 -41.029  1.00  0.00           C  
CONECT    1    2    5    5                                            
CONECT    2   21    3    1                                            
CONECT    3    6    2    4    4                                       
CONECT    4    3    3    5                                            
CONECT    5    1    1    4   30                                       
CONECT    6    9    7    3                                            
CONECT    7   10    6    8    8                                       
CONECT    8    7    7                                                 
CONECT    9    6                                                      
CONECT   10   11   11   14    7                                       
CONECT   11   12   10   10                                            
CONECT   12   13   11                                                 
CONECT   13   15   12   14   14                                       
CONECT   14   13   13   10                                            
CONECT   15   20   20   16   13                                       
CONECT   16   17   17   15                                            
CONECT   17   18   16   16                                            
CONECT   18   19   19   17                                            
CONECT   19   18   18   20                                            
CONECT   20   19   15   15                                            
CONECT   21   22   22   27    2                                       
CONECT   22   23   21   21                                            
CONECT   23   25   24   24   22                                       
CONECT   24   23   23   26                                            
CONECT   25   23                                                      
CONECT   26   24   28   28   27                                       
CONECT   27   26   21   29                                            
CONECT   28   26   26                                                 
CONECT   29   27                                                      
CONECT   30    5   31   31   35                                       
CONECT   31   30   30   32                                            
CONECT   32   31   33   33                                            
CONECT   33   32   32   34                                            
CONECT   34   35   35   33                                            
CONECT   35   30   34   34                                            
END
